# Supplementary material for: Structures of highly flexible intracellular domain of human α7 nicotinic acetylcholine receptor
Source: Nat Commun. 2022 Feb 10;13:793. doi: 10.1038/s41467-022-28400-x (PMC8831596; doi:10.1038/s41467-022-28400-x)
Supplement: Supplementary file 4 — Source Data [file 41467_2022_28400_MOESM4_ESM.xlsx]

## Sheet: Fig 1
Figure 1. Functional α7nAChR TMD+ICD construct and membrane mimetic for structural studies.
Fig 1a PNU-120596 TEVC concentration-response in oocytes injected with TMD+ICD protein								current traces with 30 μM ivermectin
								PNU-120596 (μM)		0	0.3	1	3	10	30
PNU-120596 (μM)		potentiation							sec	nA
oocyte		1	2	3	4	5
0.3		1.004	0.843	1.088	0.992	1			0	1.33959e-05	7.14843e-06	-8.7788e-06	0.000122976	5.28006e-05	2.89715e-05
1		1.081	1.029	1.098	1.331	1.228			0.1	1.20347e-05	7.1902e-06	-7.99254e-06	0.000122734	5.27014e-05	2.85968e-05
3		1.265	1.043	0.947	1.216	1.695			0.2	1.06684e-05	7.23747e-06	-7.15826e-06	0.000122486	5.25973e-05	2.8205e-05
10		1.871	2.543	1.845	2.164	3.865			0.3	9.29792e-06	7.28993e-06	-6.27479e-06	0.000122234	5.24895e-05	2.77965e-05
30		3.062	3.696	2.838	4.484	3.723			0.4	7.9244e-06	7.34716e-06	-5.34112e-06	0.000121977	5.23789e-05	2.73717e-05
									0.5	6.54865e-06	7.40884e-06	-4.35643e-06	0.000121715	5.22666e-05	2.69309e-05
									0.6	5.17152e-06	7.47463e-06	-3.31997e-06	0.000121447	5.21536e-05	2.64744e-05
									0.7	3.79381e-06	7.54419e-06	-4.98375e-06	0.000121175	5.20407e-05	2.60027e-05
									0.8	2.41628e-06	7.61715e-06	-6.59482e-06	0.000120898	5.19292e-05	2.55162e-05
									0.9	1.03968e-06	7.69319e-06	-8.15293e-06	0.000120615	5.18195e-05	2.50153e-05
									1	-3.3535e-07	7.77196e-06	-9.65804e-06	0.000120327	5.17129e-05	2.45005e-05
									1.1	-1.7082e-06	7.85311e-06	-1.11101e-05	0.000120035	5.16098e-05	2.39722e-05
									1.2	-3.07831e-06	7.93633e-06	-1.25095e-05	0.000119737	5.15113e-05	2.34309e-05
									1.3	-4.44507e-06	8.02127e-06	-1.38564e-05	0.000119433	5.14179e-05	2.28771e-05
									1.4	-5.80805e-06	8.10759e-06	-1.51512e-05	0.000119125	5.13304e-05	2.23113e-05
									1.5	-7.16681e-06	8.19495e-06	-1.63945e-05	0.000118811	5.12494e-05	2.17341e-05
									1.6	-8.521e-06	8.28301e-06	-1.75871e-05	0.000118492	5.11754e-05	2.1146e-05
									1.7	-9.86827e-06	8.37145e-06	-1.87295e-05	0.000118168	5.11091e-05	2.05474e-05
									1.8	-1.1208e-05	8.45994e-06	-1.98225e-05	0.000117838	5.10509e-05	1.99391e-05
									1.9	-1.25396e-05	8.54813e-06	-2.08671e-05	0.000117503	5.10012e-05	1.93216e-05
									2	-1.38625e-05	8.63569e-06	-2.18641e-05	0.000117162	5.09605e-05	1.86955e-05
									2.1	-1.51762e-05	8.72227e-06	-2.28145e-05	0.000116816	5.0929e-05	1.80615e-05
									2.2	-1.64803e-05	8.80754e-06	-2.37193e-05	0.000116465	5.09072e-05	1.74201e-05
									2.3	-1.77741e-05	8.89117e-06	-2.45793e-05	0.000116108	5.08953e-05	1.67721e-05
									2.4	-1.90573e-05	8.97281e-06	-2.53957e-05	0.000115745	5.08935e-05	1.61182e-05
									2.5	-2.03295e-05	9.05211e-06	-2.61694e-05	0.000115377	5.09019e-05	1.54588e-05
									2.6	-2.15901e-05	9.12874e-06	-2.69013e-05	0.000115004	5.09207e-05	1.47949e-05
									2.7	-2.28389e-05	9.20234e-06	-2.75925e-05	0.000114624	5.095e-05	1.41271e-05
									2.8	-2.40755e-05	9.27255e-06	-2.82439e-05	0.000114239	5.09896e-05	1.34562e-05
									2.9	-2.52992e-05	9.33902e-06	-2.88565e-05	0.000113849	5.10398e-05	1.27828e-05
									3	-2.65101e-05	9.40142e-06	-2.9431e-05	0.000113452	5.11003e-05	1.21077e-05
									3.1	-2.77076e-05	9.45932e-06	-2.99683e-05	0.00011305	5.1171e-05	1.14317e-05
									3.2	-2.88912e-05	9.5124e-06	-3.04693e-05	0.000112642	5.12518e-05	1.07556e-05
									3.3	-3.00608e-05	9.56026e-06	-3.09348e-05	0.000112229	5.13424e-05	1.00801e-05
									3.4	-3.1216e-05	9.60253e-06	-3.13655e-05	0.000111809	5.14427e-05	9.40603e-06
									3.5	-3.23564e-05	9.6388e-06	-3.17623e-05	0.000111384	5.15522e-05	8.73419e-06
									3.6	-3.34816e-05	9.66867e-06	-3.21259e-05	0.000110953	5.16707e-05	8.06534e-06
									3.7	-3.45912e-05	9.69174e-06	-3.24571e-05	0.000110516	5.17977e-05	7.40033e-06
									3.8	-3.5685e-05	9.70757e-06	-3.27565e-05	0.000110074	5.19328e-05	6.7399e-06
									3.9	-3.67625e-05	9.71575e-06	-3.3025e-05	0.000109625	5.20756e-05	6.08491e-06
									4	-3.78233e-05	9.71581e-06	-3.32631e-05	0.00010917	5.22254e-05	5.43615e-06
									4.1	-3.88671e-05	9.7073e-06	-3.34715e-05	0.00010871	5.23817e-05	4.79444e-06
									4.2	-3.98935e-05	9.68976e-06	-3.3651e-05	0.000108244	5.25438e-05	4.16056e-06
									4.3	-4.09019e-05	9.66271e-06	-3.38022e-05	0.000107771	5.27112e-05	3.53534e-06
									4.4	-4.1892e-05	9.62561e-06	-3.39258e-05	0.000107293	5.28832e-05	2.91955e-06
									4.5	-4.28633e-05	9.57797e-06	-3.40225e-05	0.000106809	5.3059e-05	2.31397e-06
									4.6	-4.38154e-05	9.51927e-06	-3.4093e-05	0.000106319	5.32378e-05	1.71937e-06
									4.7	-4.47477e-05	9.44898e-06	-3.41383e-05	0.000105823	5.34189e-05	1.13655e-06
									4.8	-4.56598e-05	9.3665e-06	-3.41589e-05	0.000105321	5.36014e-05	5.6624e-07
									4.9	-4.65511e-05	9.27126e-06	-3.41558e-05	0.000104813	5.37845e-05	9.2316e-09
									5	-4.74211e-05	9.16267e-06	-3.41297e-05	0.000104115	5.39674e-05	-5.33822e-07
									5.1	-4.82693e-05	9.04014e-06	-3.40815e-05	0.000103404	5.41491e-05	-1.06209e-06
									5.2	-4.90948e-05	8.90301e-06	-3.4012e-05	0.000102679	5.43288e-05	-1.57496e-06
									5.3	-4.98974e-05	8.75063e-06	-3.39221e-05	0.000101941	5.45054e-05	-2.07167e-06
									5.4	-5.06763e-05	8.58235e-06	-3.38128e-05	0.000101188	5.46782e-05	-2.55155e-06
									5.5	-5.14309e-05	8.39748e-06	-3.3685e-05	0.000100422	5.48461e-05	-3.01397e-06
									5.6	-5.21604e-05	8.2044e-06	-3.35397e-05	9.96417e-05	5.50083e-05	-3.45822e-06
									5.7	-5.28644e-05	8.00297e-06	-3.33778e-05	9.88471e-05	5.51638e-05	-3.88374e-06
									5.8	-5.35421e-05	7.79303e-06	-3.32004e-05	9.80381e-05	5.53115e-05	-4.2899e-06
									5.9	-5.41929e-05	7.57447e-06	-3.30084e-05	9.72147e-05	5.54507e-05	-4.67608e-06
									6	-5.48161e-05	7.34715e-06	-3.2803e-05	9.63767e-05	5.55803e-05	-5.04172e-06
									6.1	-5.54111e-05	7.11093e-06	-3.25851e-05	9.55241e-05	5.56995e-05	-5.38626e-06
									6.2	-5.59773e-05	6.86566e-06	-3.23557e-05	9.46568e-05	5.58072e-05	-5.70918e-06
									6.3	-5.65139e-05	6.61121e-06	-3.2116e-05	9.37747e-05	5.59027e-05	-6.00995e-06
									6.4	-5.70204e-05	6.34745e-06	-3.1867e-05	9.28776e-05	5.59849e-05	-6.28808e-06
									6.5	-5.74961e-05	6.07425e-06	-3.16098e-05	9.19656e-05	5.6053e-05	-6.54308e-06
									6.6	-5.79407e-05	5.7915e-06	-3.13453e-05	9.10384e-05	5.61063e-05	-6.77458e-06
									6.7	-5.83534e-05	5.49903e-06	-3.10747e-05	9.00962e-05	5.61437e-05	-6.98209e-06
									6.8	-5.87336e-05	5.19676e-06	-3.0799e-05	8.91387e-05	5.61645e-05	-7.16516e-06
									6.9	-5.90809e-05	4.88454e-06	-3.05193e-05	8.8166e-05	5.61679e-05	-7.32353e-06
									7	-5.93946e-05	4.56225e-06	-3.02366e-05	8.7178e-05	5.61531e-05	-7.4568e-06
									7.1	-5.96745e-05	4.22982e-06	-2.9952e-05	8.61746e-05	5.61193e-05	-7.56464e-06
									7.2	-5.99203e-05	3.88709e-06	-2.96666e-05	8.47193e-05	5.60659e-05	-7.64673e-06
									7.3	-6.01315e-05	3.53399e-06	-2.93815e-05	8.32486e-05	5.59921e-05	-7.70281e-06
									7.4	-6.03079e-05	3.17041e-06	-2.90977e-05	8.17624e-05	5.58971e-05	-7.73266e-06
									7.5	-6.04494e-05	2.79627e-06	-2.88165e-05	8.02607e-05	5.57805e-05	-7.73599e-06
									7.6	-6.0556e-05	2.41145e-06	-2.85388e-05	7.87435e-05	5.56414e-05	-7.71269e-06
									7.7	-6.06274e-05	2.0159e-06	-2.8266e-05	7.72107e-05	5.54793e-05	-7.66256e-06
									7.8	-6.06639e-05	1.60953e-06	-2.79991e-05	7.56623e-05	5.52937e-05	-7.58548e-06
									7.9	-6.06656e-05	1.19227e-06	-2.77394e-05	7.40984e-05	5.50839e-05	-7.48128e-06
									8	-6.06328e-05	7.64074e-07	-2.7488e-05	7.25189e-05	5.48494e-05	-7.34996e-06
									8.1	-6.05655e-05	3.24846e-07	-2.72464e-05	7.09238e-05	5.45897e-05	-7.19141e-06
									8.2	-6.04642e-05	-1.25434e-07	-2.70157e-05	6.93132e-05	5.43043e-05	-7.00564e-06
									8.3	-6.03293e-05	-5.86839e-07	-2.67973e-05	6.76871e-05	5.39928e-05	-6.79266e-06
									8.4	-6.01614e-05	-1.0594e-06	-2.65925e-05	6.60454e-05	5.36547e-05	-6.55246e-06
									8.5	-5.9961e-05	-1.54316e-06	-2.64026e-05	6.43883e-05	5.32897e-05	-6.28514e-06
									8.6	-5.97286e-05	-2.03813e-06	-2.6229e-05	6.27157e-05	5.28974e-05	-5.99081e-06
									8.7	-5.94649e-05	-2.54437e-06	-2.60732e-05	6.10278e-05	5.24774e-05	-5.66959e-06
									8.8	-5.91708e-05	-3.06188e-06	-2.59364e-05	5.93245e-05	5.20294e-05	-5.32159e-06
									8.9	-5.88468e-05	-3.59067e-06	-2.58201e-05	5.76059e-05	5.15532e-05	-4.94701e-06
									9	-5.8494e-05	-4.13079e-06	-2.57257e-05	5.5872e-05	5.10487e-05	-4.54608e-06
									9.1	-5.81129e-05	-4.68222e-06	-2.56543e-05	5.4123e-05	5.05154e-05	-4.11901e-06
									9.2	-5.77046e-05	-5.24502e-06	-2.56074e-05	5.23589e-05	4.99534e-05	-3.6661e-06
									9.3	-5.72698e-05	-5.81915e-06	-2.55862e-05	5.05798e-05	4.93625e-05	-3.18759e-06
									9.4	-5.68096e-05	-5.63454e-06	-2.55918e-05	4.87857e-05	4.87427e-05	-2.17944e-06
									9.5	-5.63247e-05	-5.46129e-06	-2.56255e-05	4.69768e-05	4.80939e-05	-1.1464e-06
									9.6	-5.58161e-05	-5.2994e-06	-2.56883e-05	4.51532e-05	4.74162e-05	-8.89107e-08
									9.7	-5.52847e-05	-5.14889e-06	-2.57811e-05	4.3315e-05	4.67097e-05	9.92679e-07
									9.8	-5.55859e-05	-5.00976e-06	-2.5905e-05	4.14621e-05	4.59744e-05	2.09792e-06
									9.9	-5.5866e-05	-4.88201e-06	-2.60605e-05	3.9595e-05	4.52107e-05	3.2263e-06
									10	-5.61258e-05	-4.76566e-06	-2.62485e-05	3.77149e-05	4.44186e-05	4.37736e-06
									10.1	-5.63663e-05	-4.66072e-06	-2.64695e-05	3.58221e-05	4.35986e-05	5.55056e-06
									10.2	-5.65881e-05	-4.56721e-06	-2.6724e-05	3.3917e-05	4.2751e-05	6.74535e-06
									10.3	-5.6792e-05	-4.48514e-06	-2.70123e-05	3.19996e-05	4.18761e-05	7.96121e-06
									10.4	-5.69786e-05	-4.41455e-06	-2.73347e-05	3.00702e-05	4.09745e-05	9.19754e-06
									10.5	-5.71487e-05	-4.20521e-06	-2.76912e-05	2.8129e-05	4.00467e-05	1.04537e-05
									10.6	-5.73028e-05	-4.00095e-06	-2.80819e-05	2.61764e-05	3.90933e-05	1.17291e-05
									10.7	-5.74416e-05	-3.80181e-06	-2.85066e-05	2.42126e-05	3.81149e-05	1.30231e-05
									10.8	-5.75655e-05	-3.60778e-06	-2.71e-05	2.22377e-05	3.71123e-05	1.4335e-05
									10.9	-5.76751e-05	-3.41889e-06	-2.57269e-05	2.02523e-05	3.60861e-05	1.56643e-05
									11	-5.77706e-05	-3.23516e-06	-2.43869e-05	1.82564e-05	3.50374e-05	1.70102e-05
									11.1	-5.78525e-05	-3.0566e-06	-2.30795e-05	1.62504e-05	3.39669e-05	1.8372e-05
									11.2	-5.7921e-05	-2.88323e-06	-2.18042e-05	1.42346e-05	3.28756e-05	1.97492e-05
									11.3	-5.79764e-05	-2.71506e-06	-2.05604e-05	1.22093e-05	3.17644e-05	2.1141e-05
									11.4	-5.80187e-05	-2.5521e-06	-1.93472e-05	1.01748e-05	3.06345e-05	2.25467e-05
									11.5	-5.80484e-05	-2.39436e-06	-1.81642e-05	8.13148e-06	2.9487e-05	2.39656e-05
									11.6	-5.80654e-05	-2.24187e-06	-1.70104e-05	6.07963e-06	2.83229e-05	2.5397e-05
									11.7	-5.80696e-05	-2.09462e-06	-1.58852e-05	4.01959e-06	2.71435e-05	2.68403e-05
									11.8	-5.80611e-05	-1.95261e-06	-1.47877e-05	1.95171e-06	2.595e-05	2.82948e-05
									11.9	-5.80399e-05	-1.81585e-06	-1.37173e-05	-1.23672e-07	2.47438e-05	2.97599e-05
									12	-5.80058e-05	-1.68433e-06	-1.26731e-05	-2.20617e-06	2.3526e-05	3.12347e-05
									12.1	-5.79588e-05	-1.55803e-06	-1.16544e-05	-4.29543e-06	2.22981e-05	3.27188e-05
									12.2	-5.78985e-05	-1.43696e-06	-1.06607e-05	-6.39109e-06	2.10615e-05	3.42114e-05
									12.3	-5.78248e-05	-1.32109e-06	-9.6912e-06	-8.49275e-06	1.98174e-05	3.57118e-05
									12.4	-5.77375e-05	-1.21038e-06	-8.74538e-06	-1.06001e-05	1.85674e-05	3.72196e-05
									12.5	-5.76363e-05	-1.10478e-06	-7.82276e-06	-1.27126e-05	1.73129e-05	3.87339e-05
									12.6	-5.75208e-05	-1.00427e-06	-6.92283e-06	-1.483e-05	1.60554e-05	4.02542e-05
									12.7	-5.73908e-05	-9.08762e-07	-6.04546e-06	-1.69518e-05	1.47962e-05	4.178e-05
									12.8	-5.7246e-05	-8.18192e-07	-5.19044e-06	-1.90776e-05	1.35369e-05	4.33105e-05
									12.9	-5.70859e-05	-7.32475e-07	-4.35768e-06	-2.1207e-05	1.2279e-05	4.48453e-05
									13	-5.69104e-05	-6.5148e-07	-3.54723e-06	-2.33397e-05	1.1024e-05	4.63837e-05
									13.1	-5.67187e-05	-5.75105e-07	-2.75914e-06	-2.5475e-05	9.77327e-06	4.79252e-05
									13.2	-5.65108e-05	-5.0319e-07	-1.99359e-06	-2.76128e-05	8.52839e-06	4.94693e-05
									13.3	-5.62862e-05	-4.35568e-07	-1.2508e-06	-2.97524e-05	7.29082e-06	5.10153e-05
									13.4	-5.60446e-05	-3.72035e-07	-5.31113e-07	-3.18935e-05	6.06203e-06	5.25628e-05
									13.5	-5.57856e-05	-3.12374e-07	1.65177e-07	-3.40356e-05	4.84351e-06	5.41111e-05
									13.6	-5.5509e-05	-2.56306e-07	8.37603e-07	-3.61783e-05	3.63671e-06	5.56599e-05
									13.7	-5.52142e-05	-2.03534e-07	1.4856e-06	-3.83211e-05	2.44308e-06	5.72086e-05
									13.8	-5.49011e-05	-1.53724e-07	2.10856e-06	-4.04636e-05	1.26409e-06	5.87565e-05
									13.9	-5.45694e-05	-1.06504e-07	2.70582e-06	-4.26052e-05	1.0114e-07	6.03034e-05
									14	-5.4219e-05	-6.14303e-08	3.27675e-06	-4.47456e-05	-1.0443e-06	6.18485e-05
									14.1	-5.38494e-05	-1.80229e-08	3.82059e-06	-4.68843e-05	-2.17086e-06	6.33915e-05
									14.2	-5.34607e-05	2.42641e-08	4.33676e-06	-4.90207e-05	-3.27712e-06	6.49318e-05
									14.3	-5.30527e-05	6.60562e-08	4.82456e-06	-5.11545e-05	-4.3617e-06	6.64689e-05
									14.4	-5.26255e-05	1.08023e-07	5.28337e-06	-5.32851e-05	-5.42323e-06	6.80023e-05
									14.5	-5.21788e-05	1.50928e-07	5.71253e-06	-5.54121e-05	-6.4603e-06	6.95314e-05
									14.6	-5.17129e-05	1.95616e-07	6.11152e-06	-5.7535e-05	-7.47162e-06	7.10558e-05
									14.7	-5.12279e-05	2.43026e-07	6.47981e-06	-5.96532e-05	-8.45582e-06	7.2575e-05
									14.8	-5.07239e-05	2.94226e-07	6.81695e-06	-6.17664e-05	-9.41156e-06	7.40884e-05
									14.9	-5.02013e-05	3.50352e-07	7.12256e-06	-6.3874e-05	-1.03375e-05	7.55955e-05
									15	-4.96602e-05	4.12713e-07	7.39635e-06	-6.59755e-05	-1.12324e-05	7.70958e-05
									15.1	-4.91013e-05	4.82721e-07	7.6381e-06	-6.80706e-05	-1.2095e-05	7.85887e-05
									15.2	-4.85248e-05	5.6197e-07	7.84772e-06	-7.01586e-05	-1.29238e-05	8.00737e-05
									15.3	-4.79316e-05	6.52184e-07	8.02514e-06	-7.2239e-05	-1.37177e-05	8.15503e-05
									15.4	-4.73222e-05	-6.31864e-05	8.1705e-06	-7.43115e-05	-1.44754e-05	8.3018e-05
									15.5	-4.66973e-05	-8.8724e-05	8.28397e-06	-7.63755e-05	-1.51956e-05	8.44761e-05
									15.6	-4.60579e-05	-9.44806e-05	8.36585e-06	-7.84306e-05	-1.58771e-05	8.59241e-05
									15.7	-4.54047e-05	-0.000100456	8.4166e-06	-8.04762e-05	-1.65185e-05	8.73614e-05
									15.8	-4.47387e-05	-0.000106328	8.43678e-06	-8.25118e-05	-1.71187e-05	8.87876e-05
									15.9	-4.40611e-05	-0.000112417	8.42703e-06	-8.45371e-05	-1.76765e-05	9.02019e-05
									16	-4.3373e-05	-0.000118721	8.3882e-06	-8.65515e-05	-1.81906e-05	9.16039e-05
									16.1	-4.26754e-05	-0.000125238	8.3212e-06	-8.85546e-05	-1.86598e-05	9.29931e-05
									16.2	-4.19698e-05	-0.000131965	8.22711e-06	-9.05458e-05	-1.90829e-05	9.43686e-05
									16.3	-4.12575e-05	-0.0001389	8.10716e-06	-9.25247e-05	-1.94586e-05	9.57302e-05
									16.4	-4.05398e-05	-0.00014604	7.96268e-06	-9.44909e-05	-1.97858e-05	9.70772e-05
									16.5	-3.98181e-05	-0.000153382	7.79513e-06	-9.64438e-05	-2.00634e-05	9.8409e-05
									16.6	-3.9094e-05	-0.000160921	7.60614e-06	-9.83831e-05	-2.02901e-05	9.97251e-05
									16.7	-3.83691e-05	-0.000168656	7.39746e-06	-0.000100308	-2.04647e-05	0.000101025
									16.8	-3.76448e-05	-0.000176581	7.17091e-06	-0.000102219	-2.05862e-05	0.000102308
									16.9	-3.69228e-05	-0.000184693	6.92853e-06	-0.000104114	-2.06533e-05	0.000103574
									17	-3.62047e-05	-0.000192988	6.67237e-06	-0.000105994	-2.06651e-05	0.000104822
									17.1	-3.5492e-05	-0.000201463	6.40461e-06	-0.000107858	-2.06203e-05	0.000106052
									17.2	-3.47866e-05	-0.000210113	6.12756e-06	-0.000109706	-2.0518e-05	0.000107264
									17.3	-3.409e-05	-0.000218935	5.84355e-06	-0.000111537	-2.03569e-05	0.000108456
									17.4	-3.3404e-05	-0.000227926	5.55502e-06	-0.000113351	-2.01362e-05	0.000109629
									17.5	-3.27301e-05	-0.000237082	5.2644e-06	-0.000115147	-1.98548e-05	0.000110782
									17.6	-3.207e-05	-0.0002464	4.9742e-06	-0.000116925	-1.95116e-05	0.000111915
									17.7	-3.14256e-05	-0.000255879	4.68693e-06	-0.000118685	-1.91058e-05	0.000113027
									17.8	-3.07983e-05	-0.000265514	4.40507e-06	-0.000120426	-1.86365e-05	0.000114119
									17.9	-3.01897e-05	-0.000275305	4.13108e-06	-0.000122148	-1.81026e-05	0.000115189
									18	-2.96017e-05	-0.00028525	3.86737e-06	-0.00012385	-1.75034e-05	0.000116239
									18.1	-2.90357e-05	-0.000295347	3.6163e-06	-0.000125532	-1.68381e-05	0.000117266
									18.2	-2.84932e-05	-0.000305595	3.3801e-06	-0.000127194	-1.61057e-05	0.000118273
									18.3	-2.7976e-05	-0.000315995	3.16095e-06	-0.000128835	-1.53057e-05	0.000119257
									18.4	-2.74856e-05	-0.000326545	2.96085e-06	-0.000130455	-1.44373e-05	0.00012022
									18.5	-2.70234e-05	-0.000337247	2.78164e-06	-0.000132054	-1.34998e-05	0.000121161
									18.6	-2.6591e-05	-0.0003481	2.62509e-06	-0.00013363	-1.24927e-05	0.00012208
									18.7	-2.619e-05	-0.000359106	2.49269e-06	-0.000135185	-1.14153e-05	0.000122977
									18.8	-2.58217e-05	-0.000370266	2.38575e-06	-0.000136718	-1.33616e-05	0.000123852
									18.9	-2.54878e-05	-0.000381582	2.30539e-06	-0.000138227	-1.52367e-05	0.000124706
									19	-2.51896e-05	-0.000393055	2.25251e-06	-0.000139714	-1.70403e-05	0.000125537
									19.1	-2.49286e-05	-0.000404688	2.2278e-06	-0.000141178	-1.87719e-05	0.000126347
									19.2	-2.47065e-05	-0.000416483	2.23164e-06	-0.000142618	-2.04315e-05	0.000127136
									19.3	-2.45246e-05	-0.000428442	2.26417e-06	-0.000144034	-2.20186e-05	0.000127903
									19.4	-2.43844e-05	-0.000440568	2.32536e-06	-0.000145426	-2.35333e-05	0.000128648
									19.5	-2.42875e-05	-0.000452863	2.41485e-06	-0.000146793	-2.49754e-05	0.000129373
									19.6	-2.42355e-05	-0.00046533	2.53197e-06	-0.000148136	-2.6345e-05	0.000130077
									19.7	-2.42299e-05	-0.000477972	2.67592e-06	-0.000149454	-2.76421e-05	0.00013076
									19.8	-2.42722e-05	-0.00049079	2.84546e-06	-0.000150747	-2.88668e-05	0.000131423
									19.9	-2.43642e-05	-0.000503789	3.03922e-06	-0.000152015	-3.00194e-05	0.000132065
									20	-2.45075e-05	-0.000516968	3.25553e-06	-0.000153257	-3.11e-05	0.000132687
									20.1	-2.4704e-05	-0.000530332	3.49239e-06	-0.000154474	-3.21091e-05	0.000133289
									20.2	-2.60933e-05	-0.000543881	3.74758e-06	-0.000155665	-3.30471e-05	0.000133871
									20.3	-2.75393e-05	-0.000557617	4.01862e-06	-0.00015683	-3.39144e-05	0.000134433
									20.4	-2.90441e-05	-0.000571541	4.30274e-06	-0.000157968	-3.47116e-05	0.000134976
									20.5	-3.06096e-05	-0.000585655	4.59691e-06	-0.000159081	-3.54394e-05	0.000135499
									20.6	-3.22379e-05	-0.000599958	4.89788e-06	-0.000160167	-3.60983e-05	0.000136003
									20.7	-3.39312e-05	-0.000614452	5.20213e-06	-0.000161226	-3.66892e-05	0.000136488
									20.8	-3.56918e-05	-0.000629136	5.50589e-06	-0.000162259	-3.7213e-05	0.000136953
									20.9	-3.7522e-05	-0.00064401	5.8052e-06	-0.000163265	-3.76704e-05	0.000137399
									21	-3.94242e-05	-0.000659072	6.09588e-06	-0.000164244	-3.80624e-05	0.000137826
									21.1	-4.14009e-05	-0.000674322	6.37363e-06	-0.000165197	-3.839e-05	0.000138233
									21.2	-4.34548e-05	-0.000689756	6.63387e-06	-0.000166122	-3.86543e-05	0.00013862
									21.3	-4.55885e-05	-0.000705375	6.87199e-06	-0.00016702	-3.88564e-05	0.000138988
									21.4	-4.78049e-05	-0.000721174	7.08325e-06	-0.000167891	-3.89974e-05	0.000139335
									21.5	-5.01067e-05	-0.000737151	7.66078e-06	-0.000168736	-3.90785e-05	0.000139662
									21.6	-5.24971e-05	-0.000753302	8.20172e-06	-0.000169553	-3.9101e-05	0.000139969
									21.7	-5.49791e-05	-0.000769623	8.70126e-06	-0.000170343	-3.90662e-05	0.000140254
									21.8	-5.75557e-05	-0.000786111	9.15448e-06	-0.000171106	-3.89753e-05	0.000140517
									21.9	-6.02305e-05	-0.000802761	9.55667e-06	-0.000171842	-3.88298e-05	0.000140758
									22	-6.30064e-05	-0.000819568	9.90313e-06	-0.000172551	-3.86309e-05	0.000140975
									22.1	-6.58872e-05	-0.000836526	1.01894e-05	-0.000173233	-3.83802e-05	0.000141169
									22.2	-6.88761e-05	-0.000853631	1.04111e-05	-0.000173889	-3.8079e-05	0.000141339
									22.3	-7.19767e-05	-0.000870876	1.05641e-05	-0.000174517	-3.77287e-05	0.000141483
									22.4	-7.51927e-05	-0.000888255	1.06446e-05	-0.000175119	-3.73308e-05	0.000141601
									22.5	-7.85277e-05	-0.000905762	1.0649e-05	-0.000175695	-3.68868e-05	0.000141691
									22.6	-8.19854e-05	-0.00092339	1.05742e-05	-0.000176244	-3.6398e-05	0.000141753
									22.7	-8.55697e-05	-0.000941133	1.04174e-05	-0.000176766	-3.58659e-05	0.000141786
									22.8	-8.92841e-05	-0.000958983	1.0176e-05	-0.000177263	-3.52921e-05	0.000141787
									22.9	-9.28472e-05	-0.000976934	9.84809e-06	-0.000177733	-3.46778e-05	0.000141756
									23	-9.65484e-05	-0.000994978	9.98021e-06	-0.000178178	-3.40246e-05	0.000141692
									23.1	-0.000100391	-0.00101311	1.00228e-05	-0.000178597	-3.33339e-05	0.000141593
									23.2	-0.00010438	-0.00103132	9.97497e-06	-0.00017899	-3.2607e-05	0.000141457
									23.3	-0.000108518	-0.00104959	9.83626e-06	-0.000179359	-3.18454e-05	0.000141283
									23.4	-0.00011281	-0.00106794	9.60663e-06	-0.000179702	-3.10505e-05	0.000141069
									23.5	-0.000117258	-0.00108634	9.28644e-06	-0.000180021	-3.02235e-05	0.000140814
									23.6	-0.000121868	-0.00110478	8.87647e-06	-0.000180315	-2.93659e-05	0.000140516
									23.7	-0.000126643	-0.00112327	8.37783e-06	-0.000180585	-2.84789e-05	0.000140173
									23.8	-0.000131586	-0.0011418	7.79203e-06	-0.000180831	-2.75639e-05	0.000139783
									23.9	-0.000136701	-0.00116035	7.12085e-06	-0.000181053	-2.66221e-05	0.000139344
									24	-0.000141993	-0.00117892	6.36636e-06	-0.000181252	-2.56548e-05	0.000138856
									24.1	-0.000147463	-0.00119751	5.53091e-06	-0.000181428	-2.46632e-05	0.000138314
									24.2	-0.000153116	-0.0012161	4.61708e-06	-0.000181581	-2.36486e-05	0.000137718
									24.3	-0.000158956	-0.0012347	3.62758e-06	-0.000181712	-2.26121e-05	0.000137066
									24.4	-0.000164985	-0.00125329	2.56534e-06	-0.000181821	-2.15549e-05	0.000136356
									24.5	-0.000171206	-0.00127187	1.43338e-06	-0.000181908	-2.04783e-05	0.000135585
									24.6	-0.000177623	-0.00129044	2.34796e-07	-0.000181974	-1.93834e-05	0.000134752
									24.7	-0.000184239	-0.00130899	-1.02725e-06	-0.000182019	-1.82713e-05	0.000133854
									24.8	-0.000191056	-0.00132752	-2.3496e-06	-0.000182043	-1.71433e-05	0.00013289
									24.9	-0.000198076	-0.00134601	-3.72911e-06	-0.000182047	-1.60005e-05	0.000131857
									25	-0.000205304	-0.00136448	-5.16271e-06	-0.000182032	-1.4844e-05	0.000130753
									25.1	-0.00021274	-0.00138291	-6.64739e-06	-0.000181998	-1.36749e-05	0.000129576
									25.2	-0.000220388	-0.00140129	-8.18025e-06	-0.000181945	-1.24946e-05	0.000128325
									25.3	-0.000228248	-0.00141964	-9.75858e-06	-0.000181873	-1.1304e-05	0.000126996
									25.4	-0.000236325	-0.00143794	-1.13798e-05	-0.000181784	-1.01045e-05	0.000125588
									25.5	-0.000244618	-0.00145619	-1.30416e-05	-0.000181677	-8.89716e-06	0.000124099
									25.6	-0.000253129	-0.00147439	-1.47419e-05	-0.000181554	-7.68322e-06	0.000122527
									25.7	-0.000261861	-0.00149253	-1.64787e-05	-0.000181414	-6.4639e-06	0.000120869
									25.8	-0.000270815	-0.00151062	-1.82506e-05	-0.000181259	-5.24043e-06	0.000119124
									25.9	-0.000279991	-0.00152866	-2.00562e-05	-0.000181088	-4.01407e-06	0.000117289
									26	-0.000289391	-0.00154663	-2.18945e-05	-0.000180903	-2.78612e-06	0.000115362
									26.1	-0.000299015	-0.00156455	-2.37651e-05	-0.000180703	-1.55784e-06	0.000113341
									26.2	-0.000308865	-0.0015824	-2.56676e-05	-0.00018049	-3.30567e-07	0.000111224
									26.3	-0.000318941	-0.0016002	-2.76022e-05	-0.000180264	8.94358e-07	0.000109009
									26.4	-0.000329244	-0.00161793	-2.95695e-05	-0.000180025	2.11558e-06	0.000106693
									26.5	-0.000339774	-0.00163559	-3.15703e-05	-0.000179775	3.33171e-06	0.000104275
									26.6	-0.000350531	-0.00165319	-3.36061e-05	-0.000179513	4.54136e-06	0.000101752
									26.7	-0.000361515	-0.00167073	-3.56785e-05	-0.00017924	5.74309e-06	9.91211e-05
									26.8	-0.000372726	-0.00168819	-3.77898e-05	-0.000178958	6.93547e-06	9.63812e-05
									26.9	-0.000384165	-0.00170559	-3.99425e-05	-0.000178666	8.11706e-06	9.35295e-05
									27	-0.00039583	-0.00172292	-4.21396e-05	-0.000178366	9.28637e-06	9.05635e-05
									27.1	-0.000407722	-0.00174018	-4.43843e-05	-0.000178057	1.04419e-05	8.7481e-05
									27.2	-0.00041984	-0.00175737	-4.66804e-05	-0.000177741	1.15823e-05	8.42794e-05
									27.3	-0.000432183	-0.00177448	-4.90319e-05	-0.000177419	1.27058e-05	8.09561e-05
									27.4	-0.000444751	-0.00179152	-5.14431e-05	-0.00017709	1.38112e-05	7.75086e-05
									27.5	-0.000457543	-0.00180848	-5.39185e-05	-0.000176756	1.48968e-05	7.39343e-05
									27.6	-0.000470558	-0.00182537	-5.6463e-05	-0.000176417	1.59611e-05	7.02304e-05
									27.7	-0.000483796	-0.00184217	-5.90817e-05	-0.000176074	1.70028e-05	6.63941e-05
									27.8	-0.000497254	-0.00185888	-6.17796e-05	-0.000175728	1.80201e-05	6.24228e-05
									27.9	-0.000510933	-0.00187551	-6.45622e-05	-0.000175379	1.90118e-05	5.83134e-05
									28	-0.00052483	-0.00189205	-6.74347e-05	-0.000175029	1.99763e-05	5.4063e-05
									28.1	-0.000538945	-0.0019085	-7.04027e-05	-0.000174677	2.09121e-05	4.96686e-05
									28.2	-0.000553275	-0.00192485	-7.34715e-05	-0.000174325	2.18179e-05	4.51272e-05
									28.3	-0.00056782	-0.0019411	-7.66464e-05	-0.000173974	2.26922e-05	4.04355e-05
									28.4	-0.000582579	-0.00195724	-7.99329e-05	-0.000173623	2.35336e-05	3.55903e-05
									28.5	-0.000597548	-0.00197328	-8.33359e-05	-0.000173274	2.43408e-05	3.05885e-05
									28.6	-0.000612727	-0.0019892	-8.68605e-05	-0.000172928	2.51124e-05	2.54266e-05
									28.7	-0.000628114	-0.00200501	-9.05114e-05	-0.000172586	2.58472e-05	2.01014e-05
									28.8	-0.000643707	-0.00202069	-9.42931e-05	-0.000172247	2.65439e-05	1.46093e-05
									28.9	-0.000659503	-0.00203624	-9.82099e-05	-0.000171914	2.72012e-05	7.85033e-06
									29	-0.000675502	-0.00205167	-0.000102266	-0.000171586	2.7818e-05	9.17603e-07
									29.1	-0.0006917	-0.00206695	-0.000106464	-0.000171265	2.83932e-05	-6.19244e-06
									29.2	-0.000708095	-0.0020821	-0.000110808	-0.000170951	2.89256e-05	-1.34833e-05
									29.3	-0.000724686	-0.00209709	-0.0001153	-0.000170646	2.94142e-05	-2.09585e-05
									29.4	-0.000741469	-0.00211194	-0.000119943	-0.000170349	2.98581e-05	-2.86217e-05
									29.5	-0.000758443	-0.00212662	-0.00012474	-0.000170062	3.02563e-05	-3.64765e-05
									29.6	-0.000775603	-0.00214114	-0.00012969	-0.000169786	3.06079e-05	-4.45265e-05
									29.7	-0.000792949	-0.0021555	-0.000134796	-0.000169521	3.0912e-05	-5.27752e-05
									29.8	-0.000810476	-0.00216967	-0.000140058	-0.000169268	3.1168e-05	-6.12264e-05
									29.9	-0.000828182	-0.00218367	-0.000145475	-0.000169028	3.1375e-05	-6.98835e-05
									30	-0.000846063	-0.00219749	-0.000151048	-0.000168802	3.15324e-05	-7.875e-05
									30.1	-0.000864117	-0.00221111	-0.000156776	-0.000168591	3.16395e-05	-8.78295e-05
									30.2	-0.000882339	-0.00222455	-0.000162656	-0.000168395	3.16959e-05	-9.71254e-05
									30.3	-0.000900727	-0.00223778	-0.000168687	-0.000168216	3.1701e-05	-0.000106641
									30.4	-0.000919276	-0.00225081	-0.000174866	-0.000168054	3.16543e-05	-0.00011638
									30.5	-0.000937983	-0.00226364	-0.00018119	-0.000167909	3.15554e-05	-0.000126346
									30.6	-0.000956843	-0.00227626	-0.000187655	-0.000167784	3.1404e-05	-0.000136542
									30.7	-0.000975853	-0.00228866	-0.000194256	-0.000167678	3.11999e-05	-0.00014697
									30.8	-0.000995008	-0.00230085	-0.000200988	-0.000167593	3.09426e-05	-0.000157635
									30.9	-0.0010143	-0.00231283	-0.000207846	-0.00016753	3.06321e-05	-0.000168539
									31	-0.00103373	-0.00232458	-0.000214824	-0.000167488	3.02682e-05	-0.000179685
									31.1	-0.00105329	-0.00233611	-0.000221916	-0.00016747	2.98508e-05	-0.000191076
									31.2	-0.00107298	-0.00234741	-0.000229113	-0.000167475	2.93798e-05	-0.000202714
									31.3	-0.00109279	-0.00235849	-0.00023641	-0.000167505	2.88552e-05	-0.000214603
									31.4	-0.00111271	-0.00236935	-0.000243797	-0.000167561	2.8277e-05	-0.000226744
									31.5	-0.00113274	-0.00237998	-0.000251267	-0.000167644	2.76453e-05	-0.000239141
									31.6	-0.00115287	-0.00239038	-0.000258811	-0.000167753	2.69602e-05	-0.000251795
									31.7	-0.00117311	-0.00240056	-0.000266422	-0.000167891	2.62218e-05	-0.000264708
									31.8	-0.00119343	-0.00241052	-0.00027409	-0.000168058	2.54303e-05	-0.000277884
									31.9	-0.00121384	-0.00242025	-0.000281806	-0.000168254	2.45858e-05	-0.000291322
									32	-0.00123433	-0.00242976	-0.000289562	-0.000168482	2.36885e-05	-0.000305026
									32.1	-0.00125489	-0.00243906	-0.000297349	-0.00016874	2.27388e-05	-0.000318997
									32.2	-0.00127551	-0.00244814	-0.000305159	-0.000169031	2.17367e-05	-0.000333236
									32.3	-0.0012962	-0.002457	-0.000312984	-0.000169356	2.06827e-05	-0.000347745
									32.4	-0.00131694	-0.00246566	-0.000320816	-0.000169714	1.95769e-05	-0.000362524
									32.5	-0.00133772	-0.00247411	-0.000328648	-0.000170107	2.00972e-05	-0.000377576
									32.6	-0.00135854	-0.00248236	-0.000336473	-0.000170536	2.05663e-05	-0.0003929
									32.7	-0.00137939	-0.00249041	-0.000344284	-0.000171002	2.09846e-05	-0.000408498
									32.8	-0.00140027	-0.00249827	-0.000352075	-0.000171504	2.13523e-05	-0.000424371
									32.9	-0.00142116	-0.00250594	-0.000359842	-0.000172045	2.16697e-05	-0.000440518
									33	-0.00144206	-0.00251343	-0.00036758	-0.000172625	2.19372e-05	-0.000456941
									33.1	-0.00146296	-0.00252073	-0.000375284	-0.000173245	2.2155e-05	-0.000473639
									33.2	-0.00148386	-0.00252786	-0.000382952	-0.000173905	2.23234e-05	-0.000490612
									33.3	-0.00150475	-0.00253483	-0.000390582	-0.000174606	2.24427e-05	-0.000507861
									33.4	-0.00152561	-0.00254163	-0.000398171	-0.00017535	2.25132e-05	-0.000525385
									33.5	-0.00154645	-0.00254827	-0.000405718	-0.000176137	2.25351e-05	-0.000543185
									33.6	-0.00156726	-0.00255476	-0.000413222	-0.000176967	2.25087e-05	-0.000561259
									33.7	-0.00158802	-0.0025611	-0.000420685	-0.000177843	2.24343e-05	-0.000579608
									33.8	-0.00160873	-0.00256729	-0.000428107	-0.000178763	2.23121e-05	-0.00059823
									33.9	-0.00162939	-0.00257335	-0.000435489	-0.000179729	2.21423e-05	-0.000617125
									34	-0.00164999	-0.00257928	-0.000442833	-0.000180743	2.19251e-05	-0.000636291
									34.1	-0.00167051	-0.00258508	-0.000450143	-0.000181804	2.16607e-05	-0.000655729
									34.2	-0.00169097	-0.00259076	-0.00045742	-0.000182913	2.13494e-05	-0.000675438
									34.3	-0.00171133	-0.00259632	-0.000464668	-0.000184072	2.09913e-05	-0.000695415
									34.4	-0.00173161	-0.00260177	-0.000471892	-0.00018528	2.05865e-05	-0.000715659
									34.5	-0.00175179	-0.0026071	-0.000479094	-0.000186539	2.01353e-05	-0.00073617
									34.6	-0.00177188	-0.00261233	-0.000486281	-0.00018785	1.96378e-05	-0.000756947
									34.7	-0.00179185	-0.00261747	-0.000493455	-0.000189212	1.90942e-05	-0.000777986
									34.8	-0.00181171	-0.0026225	-0.000500622	-0.000190628	1.85046e-05	-0.000799288
									34.9	-0.00183144	-0.00262744	-0.000507787	-0.000191268	1.78691e-05	-0.00082085
									35	-0.00185106	-0.00263229	-0.000514954	-0.000191963	1.7188e-05	-0.000842671
									35.1	-0.00187054	-0.00263705	-0.000522128	-0.000192712	1.64614e-05	-0.000864748
									35.2	-0.00188988	-0.00264173	-0.000529315	-0.000193517	1.56894e-05	-0.000887081
									35.3	-0.00190909	-0.00264633	-0.000536519	-0.000194378	1.48722e-05	-0.000909667
									35.4	-0.00192814	-0.00265084	-0.000543744	-0.000195296	1.401e-05	-0.000932504
									35.5	-0.00194705	-0.00265528	-0.000550996	-0.000196272	1.31031e-05	-0.00095559
									35.6	-0.00196579	-0.00265964	-0.000558277	-0.000197305	1.21515e-05	-0.000978923
									35.7	-0.00198438	-0.00266392	-0.000565592	-0.000198398	1.11557e-05	-0.0010025
									35.8	-0.0020028	-0.00266814	-0.000572946	-0.00019955	1.01158e-05	-0.00102632
									35.9	-0.00202104	-0.00267227	-0.00058034	-0.000200762	9.03213e-06	-0.00105039
									36	-0.00203912	-0.00267634	-0.000587778	-0.000202035	7.90505e-06	-0.00107469
									36.1	-0.00205701	-0.00268033	-0.000595263	-0.000203369	6.73489e-06	-0.00109922
									36.2	-0.00207472	-0.00268426	-0.000602797	-0.000204765	5.52205e-06	-0.00112399
									36.3	-0.00209224	-0.00268811	-0.000610382	-0.000206223	4.26697e-06	-0.00114899
									36.4	-0.00210957	-0.00269188	-0.000618019	-0.000207744	2.97011e-06	-0.00117422
									36.5	-0.00212671	-0.00269559	-0.000625709	-0.000209329	1.632e-06	-0.00119968
									36.6	-0.00214365	-0.00269922	-0.000633452	-0.000210978	2.53185e-07	-0.00122536
									36.7	-0.00216038	-0.00270278	-0.00064125	-0.000212691	-1.16573e-06	-0.00125126
									36.8	-0.00217691	-0.00270626	-0.000649101	-0.00021447	-2.62411e-06	-0.00127737
									36.9	-0.00219323	-0.00270967	-0.000657006	-0.000216314	-4.12125e-06	-0.0013037
									37	-0.00220934	-0.002713	-0.000664961	-0.000218224	-5.65643e-06	-0.00133025
									37.1	-0.00222523	-0.00271625	-0.000672967	-0.000220201	-7.22887e-06	-0.001357
									37.2	-0.0022409	-0.00271942	-0.000681021	-0.000222245	-8.83772e-06	-0.00138396
									37.3	-0.00225635	-0.00272251	-0.00068912	-0.000224357	-1.04821e-05	-0.00141112
									37.4	-0.00227158	-0.00272551	-0.000697262	-0.000226537	-1.21612e-05	-0.00143847
									37.5	-0.00228658	-0.00272843	-0.000705444	-0.000228785	-1.3874e-05	-0.00146603
									37.6	-0.00230135	-0.00273126	-0.000713662	-0.000231102	-1.56195e-05	-0.00149377
									37.7	-0.00231589	-0.002734	-0.000721913	-0.000233488	-1.73966e-05	-0.00152171
									37.8	-0.00233019	-0.00273664	-0.000730191	-0.000235944	-1.92044e-05	-0.00154982
									37.9	-0.00234426	-0.00273919	-0.000738494	-0.00023847	-2.10417e-05	-0.00157812
									38	-0.00235808	-0.00274165	-0.000746816	-0.000241067	-2.29074e-05	-0.0016066
									38.1	-0.00237167	-0.00274401	-0.000755153	-0.000243734	-2.48003e-05	-0.00163525
									38.2	-0.00238501	-0.00274626	-0.000763499	-0.000246473	-2.67192e-05	-0.00166406
									38.3	-0.00239811	-0.00274842	-0.00077185	-0.000249283	-2.8663e-05	-0.00169304
									38.4	-0.00241096	-0.00275047	-0.0007802	-0.000252165	-3.06305e-05	-0.00172218
									38.5	-0.00242356	-0.00275241	-0.000788545	-0.000255119	-3.26203e-05	-0.00175147
									38.6	-0.00243592	-0.00275425	-0.000796878	-0.000258145	-3.46313e-05	-0.00178092
									38.7	-0.00244802	-0.00275597	-0.000805195	-0.000261244	-3.66622e-05	-0.00181051
									38.8	-0.00245987	-0.00275759	-0.000813491	-0.000264417	-3.87119e-05	-0.00184024
									38.9	-0.00247147	-0.0027591	-0.000821759	-0.000267662	-4.0779e-05	-0.00187011
									39	-0.00248282	-0.00276049	-0.000829996	-0.000270981	-4.28623e-05	-0.00190011
									39.1	-0.00249391	-0.00276177	-0.000838195	-0.000274374	-4.49607e-05	-0.00193024
									39.2	-0.00250474	-0.00276293	-0.000846353	-0.00027784	-4.70731e-05	-0.00196049
									39.3	-0.00251532	-0.00276398	-0.000854465	-0.000281381	-4.91982e-05	-0.00199086
									39.4	-0.00252565	-0.00276492	-0.000862526	-0.000284996	-5.1335e-05	-0.00202133
									39.5	-0.00253572	-0.00276574	-0.000870532	-0.000288686	-5.34823e-05	-0.00205192
									39.6	-0.00254554	-0.00276645	-0.00087848	-0.00029245	-5.56393e-05	-0.0020826
									39.7	-0.00255509	-0.00276704	-0.000886365	-0.000296289	-5.78049e-05	-0.00211338
									39.8	-0.0025644	-0.00276753	-0.000894185	-0.000300203	-5.99782e-05	-0.00214425
									39.9	-0.00257345	-0.0027679	-0.000901937	-0.000304192	-6.21583e-05	-0.00217521
									40	-0.00258225	-0.00276816	-0.000909618	-0.000308257	-6.43443e-05	-0.00220624
									40.1	-0.0025908	-0.00276832	-0.000917227	-0.000312396	-6.65356e-05	-0.00223735
									40.2	-0.0025991	-0.00276837	-0.000924761	-0.000316611	-6.87314e-05	-0.00226853
									40.3	-0.00260714	-0.00276832	-0.000932221	-0.000320901	-7.0931e-05	-0.00229977
									40.4	-0.00261494	-0.00276888	-0.000939604	-0.000325267	-7.3134e-05	-0.00233107
									40.5	-0.0026225	-0.00276934	-0.000946911	-0.000329708	-7.53397e-05	-0.00236242
									40.6	-0.00262981	-0.0027697	-0.000954143	-0.000334224	-7.75477e-05	-0.00239382
									40.7	-0.00263688	-0.00276996	-0.000961299	-0.000338816	-7.97577e-05	-0.00242526
									40.8	-0.00264371	-0.00277013	-0.000968383	-0.000343484	-8.19694e-05	-0.00245674
									40.9	-0.0026503	-0.00277021	-0.000975394	-0.000348226	-8.41824e-05	-0.00248825
									41	-0.00265666	-0.00277019	-0.000982337	-0.000353045	-8.63967e-05	-0.00251978
									41.1	-0.00266279	-0.00277008	-0.000989212	-0.000357938	-8.86121e-05	-0.00255133
									41.2	-0.00266869	-0.00276988	-0.000996025	-0.000362907	-9.08286e-05	-0.0025829
									41.3	-0.00267437	-0.00276958	-0.00100278	-0.000367951	-9.30462e-05	-0.00261448
									41.4	-0.00267982	-0.0027692	-0.00100948	-0.00037307	-9.52651e-05	-0.00264606
									41.5	-0.00268506	-0.00276873	-0.00101612	-0.000378264	-9.74853e-05	-0.00267765
									41.6	-0.00269009	-0.00276816	-0.00102272	-0.000383532	-9.97071e-05	-0.00270922
									41.7	-0.0026949	-0.00276751	-0.00102928	-0.000388876	-0.000101931	-0.00274079
									41.8	-0.00269951	-0.00276676	-0.00103581	-0.000394294	-0.000104157	-0.00277234
									41.9	-0.00270392	-0.00276591	-0.0010423	-0.000399786	-0.000106385	-0.00280387
									42	-0.00270813	-0.00276497	-0.00104877	-0.000405352	-0.000108617	-0.00283538
									42.1	-0.00271214	-0.00276393	-0.00105522	-0.000410992	-0.000110852	-0.00286685
									42.2	-0.00271597	-0.00276279	-0.00106166	-0.000416706	-0.000113091	-0.00289829
									42.3	-0.00271961	-0.00276154	-0.00106809	-0.000422493	-0.000115334	-0.0029297
									42.4	-0.00272308	-0.00276017	-0.00107452	-0.000428354	-0.000117583	-0.00296105
									42.5	-0.00272637	-0.00275869	-0.00108095	-0.000434287	-0.000119838	-0.00299237
									42.6	-0.00272949	-0.0027571	-0.00108739	-0.000440293	-0.000122099	-0.00302362
									42.7	-0.00273244	-0.00275537	-0.00109385	-0.000446371	-0.000124367	-0.00305483
									42.8	-0.00273524	-0.00275352	-0.00110033	-0.000452522	-0.000126643	-0.00308597
									42.9	-0.00273788	-0.00275152	-0.00110683	-0.000458744	-0.000128928	-0.00311705
									43	-0.00274036	-0.00274939	-0.00111335	-0.000465038	-0.000131222	-0.00314806
									43.1	-0.0027427	-0.0027471	-0.00111991	-0.000471402	-0.000133526	-0.00317899
									43.2	-0.0027449	-0.00274466	-0.00112651	-0.000477838	-0.000135841	-0.00320985
									43.3	-0.00274696	-0.00274205	-0.00113315	-0.000484343	-0.000138167	-0.00324063
									43.4	-0.00274888	-0.00273927	-0.00113983	-0.000490919	-0.000140506	-0.00327133
									43.5	-0.00275068	-0.00273631	-0.00114655	-0.000497564	-0.000142858	-0.00330194
									43.6	-0.00275235	-0.00273316	-0.00115332	-0.000504278	-0.000145223	-0.00333245
									43.7	-0.00275391	-0.00272983	-0.00116015	-0.000511061	-0.000147603	-0.00336288
									43.8	-0.00275534	-0.00272629	-0.00116702	-0.000517912	-0.000149999	-0.0033932
									43.9	-0.00275666	-0.00272254	-0.00117394	-0.00052483	-0.00015241	-0.00342342
									44	-0.00275788	-0.00271857	-0.00118092	-0.000531817	-0.000154838	-0.00345354
									44.1	-0.00275899	-0.00271438	-0.00118795	-0.000538869	-0.000157283	-0.00348356
									44.2	-0.00276	-0.00270997	-0.00119504	-0.000545989	-0.000159746	-0.00351346
									44.3	-0.00276091	-0.00270531	-0.00120217	-0.000553173	-0.000162228	-0.00354325
									44.4	-0.00276173	-0.00270041	-0.00120937	-0.000560424	-0.000164729	-0.00357292
									44.5	-0.00276245	-0.00269526	-0.00121661	-0.000567739	-0.000167249	-0.00360248
									44.6	-0.00276309	-0.00268986	-0.0012239	-0.000575118	-0.000169789	-0.00363191
									44.7	-0.00276364	-0.00268419	-0.00123125	-0.000582561	-0.00017235	-0.00366122
									44.8	-0.00276411	-0.00267826	-0.00123864	-0.000590067	-0.000174931	-0.0036904
									44.9	-0.0027645	-0.00267206	-0.00124608	-0.000597635	-0.000177534	-0.00371945
									45	-0.00276319	-0.00266558	-0.00125357	-0.000605265	-0.000180159	-0.00374836
									45.1	-0.00276181	-0.00265883	-0.0012611	-0.000612957	-0.000182805	-0.00377715
									45.2	-0.00276036	-0.00265179	-0.00126867	-0.000620709	-0.000185474	-0.00380579
									45.3	-0.00275883	-0.00264447	-0.00127629	-0.000628521	-0.000188166	-0.0038343
									45.4	-0.00275724	-0.00263687	-0.00128394	-0.000636393	-0.00019088	-0.00386266
									45.5	-0.00275559	-0.00262898	-0.00129163	-0.000644324	-0.000193617	-0.00389088
									45.6	-0.00275387	-0.0026208	-0.00129936	-0.000652312	-0.000196378	-0.00391895
									45.7	-0.00275209	-0.00261234	-0.00130711	-0.000660358	-0.000199162	-0.00394687
									45.8	-0.00275025	-0.00260359	-0.0013149	-0.000668461	-0.00020197	-0.00397464
									45.9	-0.00274835	-0.00259456	-0.00132272	-0.00067662	-0.000204802	-0.00400226
									46	-0.0027464	-0.00258525	-0.00133056	-0.000684834	-0.000207658	-0.00402971
									46.1	-0.00274439	-0.00257566	-0.00133843	-0.000693103	-0.000210539	-0.00405702
									46.2	-0.00274234	-0.00256579	-0.00134632	-0.000701426	-0.000213445	-0.00408416
									46.3	-0.00274023	-0.00255565	-0.00135424	-0.000709803	-0.000216376	-0.00411113
									46.4	-0.00273808	-0.00254525	-0.00136217	-0.000718231	-0.000219333	-0.00413795
									46.5	-0.00273589	-0.00253458	-0.00137013	-0.000726712	-0.000222316	-0.0041646
									46.6	-0.00273365	-0.00252365	-0.0013781	-0.000735244	-0.000225326	-0.00419107
									46.7	-0.00273136	-0.00251248	-0.00138609	-0.000743826	-0.000228363	-0.00421738
									46.8	-0.00272904	-0.00250106	-0.00139409	-0.000752457	-0.000231428	-0.00424352
									46.9	-0.00272668	-0.0024894	-0.00140211	-0.000761137	-0.000234521	-0.00426948
									47	-0.00272429	-0.00247752	-0.00141014	-0.000769865	-0.000237644	-0.00429526
									47.1	-0.00272186	-0.00246541	-0.00141819	-0.00077864	-0.000240797	-0.00432087
									47.2	-0.0027194	-0.00245308	-0.00142624	-0.000787462	-0.000243981	-0.0043463
									47.3	-0.00271691	-0.00244055	-0.00143431	-0.000796329	-0.000247198	-0.00437154
									47.4	-0.0027144	-0.00242783	-0.00144238	-0.000805241	-0.000250448	-0.00439661
									47.5	-0.00271185	-0.00241491	-0.00145047	-0.000814197	-0.000253732	-0.00442149
									47.6	-0.00270929	-0.00240181	-0.00145857	-0.000823196	-0.000257052	-0.00444618
									47.7	-0.0027067	-0.00238855	-0.00146667	-0.000832238	-0.000260409	-0.00447069
									47.8	-0.00270409	-0.00237511	-0.00147479	-0.00084132	-0.000263805	-0.004495
									47.9	-0.00270146	-0.00236153	-0.00148291	-0.000850444	-0.000267242	-0.00451913
									48	-0.00269881	-0.0023478	-0.00149105	-0.000859607	-0.00027072	-0.00454307
									48.1	-0.00269615	-0.00233393	-0.00149919	-0.000868809	-0.000274241	-0.00456681
									48.2	-0.00269348	-0.00231994	-0.00150735	-0.00087805	-0.000277808	-0.00459037
									48.3	-0.00269079	-0.00230582	-0.00151551	-0.000887327	-0.000281423	-0.00461373
									48.4	-0.0026881	-0.00229159	-0.00152369	-0.000896641	-0.000285086	-0.00463689
									48.5	-0.00268539	-0.00227726	-0.00153188	-0.00090599	-0.000288801	-0.00465986
									48.6	-0.00268267	-0.00226284	-0.00154008	-0.000915374	-0.000292568	-0.00468263
									48.7	-0.00267995	-0.00224832	-0.00154829	-0.000924792	-0.000296391	-0.0047052
									48.8	-0.00267722	-0.00223372	-0.00155651	-0.000934243	-0.000300271	-0.00472758
									48.9	-0.00267449	-0.00221904	-0.00156475	-0.000943725	-0.000304211	-0.00474976
									49	-0.00267175	-0.0022043	-0.00157301	-0.000953239	-0.000308212	-0.00477174
									49.1	-0.00266901	-0.00218949	-0.00158128	-0.000962783	-0.000312277	-0.00479353
									49.2	-0.00266626	-0.00217462	-0.00158957	-0.000972356	-0.000316408	-0.00481511
									49.3	-0.00266351	-0.00215969	-0.00159787	-0.000981958	-0.000320607	-0.0048365
									49.4	-0.00266076	-0.00214472	-0.00160619	-0.000991587	-0.000324875	-0.00485769
									49.5	-0.002658	-0.00212969	-0.00161453	-0.00100124	-0.000329217	-0.00487869
									49.6	-0.00265524	-0.00211463	-0.00162289	-0.00101092	-0.000333632	-0.00489948
									49.7	-0.00265248	-0.00209952	-0.00163127	-0.00102063	-0.000338124	-0.00492008
									49.8	-0.00264971	-0.00208438	-0.00163967	-0.00103036	-0.000342694	-0.00494049
									49.9	-0.00264694	-0.0020692	-0.0016481	-0.00104012	-0.000347344	-0.00496069
									50	-0.00264416	-0.00205399	-0.00165654	-0.00104989	-0.000352077	-0.00498071
									50.1	-0.00264138	-0.00203875	-0.001665	-0.00105969	-0.000356893	-0.00500053
									50.2	-0.00263858	-0.00202347	-0.00167349	-0.0010695	-0.000361795	-0.00502015
									50.3	-0.00263578	-0.00200817	-0.001682	-0.00107934	-0.000366785	-0.00503958
									50.4	-0.00263297	-0.00199284	-0.00169053	-0.0010892	-0.000371864	-0.00505882
									50.5	-0.00263014	-0.00197749	-0.00169908	-0.00109907	-0.000377033	-0.00507787
									50.6	-0.0026273	-0.00196211	-0.00170766	-0.00110896	-0.000382294	-0.00509674
									50.7	-0.00262445	-0.0019467	-0.00171625	-0.00111886	-0.000387648	-0.00511541
									50.8	-0.00262158	-0.00193127	-0.00172487	-0.00112878	-0.000393096	-0.0051339
									50.9	-0.00261869	-0.00191582	-0.00173351	-0.00113872	-0.000398641	-0.0051522
									51	-0.00261577	-0.00190035	-0.00174217	-0.00114867	-0.000404282	-0.00517031
									51.1	-0.00261284	-0.00188485	-0.00175085	-0.00115863	-0.00041002	-0.00518825
									51.2	-0.00260987	-0.00186934	-0.00175954	-0.0011686	-0.000415857	-0.005206
									51.3	-0.00260688	-0.00185381	-0.00176826	-0.00117858	-0.000421794	-0.00522358
									51.4	-0.00260385	-0.00183827	-0.00177699	-0.00118857	-0.00042783	-0.00524097
									51.5	-0.00260079	-0.00182271	-0.00178573	-0.00119857	-0.000433967	-0.00525819
									51.6	-0.00259769	-0.00180714	-0.00179449	-0.00120858	-0.000440204	-0.00527523
									51.7	-0.00259456	-0.00179156	-0.00180326	-0.00121859	-0.000446543	-0.0052921
									51.8	-0.00259137	-0.00177598	-0.00181204	-0.00122861	-0.000452984	-0.0053088
									51.9	-0.00258815	-0.0017604	-0.00182083	-0.00123864	-0.000459526	-0.00532533
									52	-0.00258487	-0.00174481	-0.00182962	-0.00124867	-0.00046617	-0.00534169
									52.1	-0.00258154	-0.00172924	-0.00183842	-0.0012587	-0.000472916	-0.00535788
									52.2	-0.00257816	-0.00171367	-0.00184723	-0.00126874	-0.000479764	-0.00537391
									52.3	-0.00257472	-0.00169812	-0.00185603	-0.00127877	-0.000486714	-0.00538978
									52.4	-0.00257121	-0.00168258	-0.00186483	-0.00128881	-0.000493765	-0.00540548
									52.5	-0.00256765	-0.00166707	-0.00187363	-0.00129885	-0.000500918	-0.00542102
									52.6	-0.00256401	-0.00165159	-0.00188242	-0.00130889	-0.000508171	-0.0054364
									52.7	-0.00256031	-0.00163614	-0.0018912	-0.00131893	-0.000515526	-0.00545163
									52.8	-0.00255654	-0.00162074	-0.00189997	-0.00132896	-0.00052298	-0.0054667
									52.9	-0.00255269	-0.00160538	-0.00190873	-0.00133899	-0.000530534	-0.00548161
									53	-0.00254876	-0.00159008	-0.00191747	-0.00134902	-0.000538188	-0.00549637
									53.1	-0.00254476	-0.00157483	-0.0019262	-0.00135904	-0.00054594	-0.00551098
									53.2	-0.00254067	-0.00155965	-0.0019349	-0.00136906	-0.00055379	-0.00552545
									53.3	-0.0025365	-0.00154454	-0.00194357	-0.00137907	-0.000561738	-0.00553976
									53.4	-0.00253224	-0.0015295	-0.00195223	-0.00138907	-0.000569782	-0.00555392
									53.5	-0.0025279	-0.00151455	-0.00196085	-0.00139906	-0.000577923	-0.00556794
									53.6	-0.00252346	-0.0014997	-0.00196944	-0.00140905	-0.00058616	-0.00558182
									53.7	-0.00251893	-0.00148493	-0.00197799	-0.00141903	-0.000594492	-0.00559555
									53.8	-0.00251431	-0.00147027	-0.00198651	-0.00142899	-0.000602918	-0.00560914
									53.9	-0.0025096	-0.00145572	-0.00199499	-0.00143895	-0.000611439	-0.00562259
									54	-0.00250479	-0.00144128	-0.00200342	-0.00144889	-0.000620052	-0.00563591
									54.1	-0.00249988	-0.00142696	-0.00201181	-0.00145882	-0.000628759	-0.00564908
									54.2	-0.00249487	-0.00141277	-0.00202016	-0.00146874	-0.000637558	-0.00566212
									54.3	-0.00248977	-0.0013987	-0.00202846	-0.00147864	-0.000646449	-0.00567503
									54.4	-0.00248457	-0.00138477	-0.0020367	-0.00148853	-0.000655432	-0.0056878
									54.5	-0.00247927	-0.00137097	-0.00204489	-0.0014984	-0.000664506	-0.00570044
									54.6	-0.00247387	-0.00135732	-0.00205303	-0.00150826	-0.00067367	-0.00571295
									54.7	-0.00246836	-0.00134381	-0.00206111	-0.0015181	-0.000682926	-0.00572534
									54.8	-0.00246276	-0.00133045	-0.00206913	-0.00152792	-0.000692271	-0.00573759
									54.9	-0.00245706	-0.00131724	-0.00207709	-0.00153772	-0.000701707	-0.00574972
									55	-0.00245125	-0.00130418	-0.00208499	-0.00154751	-0.000711233	-0.00576173
									55.1	-0.00244535	-0.00129128	-0.00209283	-0.00155728	-0.000720849	-0.00577361
									55.2	-0.00243935	-0.00127854	-0.0021006	-0.00156702	-0.000730554	-0.00578538
									55.3	-0.00243324	-0.00126595	-0.00210831	-0.00157675	-0.00074035	-0.00579702
									55.4	-0.00242704	-0.00125352	-0.00211595	-0.00158645	-0.000750236	-0.00580855
									55.5	-0.00242073	-0.00124125	-0.00212353	-0.00159613	-0.000760211	-0.00581996
									55.6	-0.00241433	-0.00122914	-0.00213103	-0.00160579	-0.000770277	-0.00583126
									55.7	-0.00240783	-0.00121719	-0.00213847	-0.00161543	-0.000780433	-0.00584244
									55.8	-0.00240123	-0.0012054	-0.00214584	-0.00162504	-0.000790679	-0.00585352
									55.9	-0.00239453	-0.00119376	-0.00215314	-0.00163463	-0.000801016	-0.00586449
									56	-0.00238773	-0.00118227	-0.00216037	-0.00164419	-0.000811443	-0.00587536
									56.1	-0.00238084	-0.00117094	-0.00216753	-0.00165373	-0.00082196	-0.00588612
									56.2	-0.00237385	-0.00115976	-0.00217462	-0.00166324	-0.000832568	-0.00589678
									56.3	-0.00236676	-0.00114873	-0.00218164	-0.00167273	-0.000843267	-0.00590734
									56.4	-0.00235958	-0.00113784	-0.00218859	-0.00168219	-0.000854057	-0.00591781
									56.5	-0.0023523	-0.00112709	-0.00219548	-0.00169162	-0.000864937	-0.00592818
									56.6	-0.00234492	-0.00111649	-0.00220229	-0.00170102	-0.000875907	-0.00593846
									56.7	-0.00233745	-0.00110602	-0.00220904	-0.0017104	-0.000886968	-0.00594865
									56.8	-0.00232988	-0.00109569	-0.00221573	-0.00171974	-0.000898119	-0.00595876
									56.9	-0.00232222	-0.00108548	-0.00222234	-0.00172906	-0.00090936	-0.00596878
									57	-0.00231446	-0.00107541	-0.0022289	-0.00173835	-0.00092069	-0.00597872
									57.1	-0.00230661	-0.00106545	-0.00223539	-0.0017476	-0.000932109	-0.00598859
									57.2	-0.00229866	-0.00105562	-0.00224182	-0.00175683	-0.000943616	-0.00599837
									57.3	-0.00229061	-0.0010459	-0.00224818	-0.00176602	-0.000955211	-0.00600809
									57.4	-0.00228247	-0.0010363	-0.00225449	-0.00177519	-0.000966892	-0.00601773
									57.5	-0.00227423	-0.00102681	-0.00226074	-0.00178432	-0.00097866	-0.0060273
									57.6	-0.0022659	-0.00101742	-0.00226694	-0.00179342	-0.000990513	-0.00603681
									57.7	-0.00225748	-0.00100814	-0.00227308	-0.00180248	-0.00100245	-0.00604626
									57.8	-0.00224895	-0.000998957	-0.00227916	-0.00181152	-0.00101447	-0.00605564
									57.9	-0.00224034	-0.000989874	-0.0022852	-0.00182052	-0.00102657	-0.00606496
									58	-0.00223163	-0.000980888	-0.00229119	-0.00182948	-0.00103875	-0.00607423
									58.1	-0.00222282	-0.000971997	-0.00229713	-0.00183841	-0.00105101	-0.00608345
									58.2	-0.00221392	-0.000963197	-0.00230302	-0.00184731	-0.00106335	-0.00609261
									58.3	-0.00220492	-0.000954489	-0.00230887	-0.00185618	-0.00107576	-0.00610173
									58.4	-0.00219583	-0.000945869	-0.00231468	-0.001865	-0.00108824	-0.0061108
									58.5	-0.00218665	-0.000937339	-0.00232045	-0.0018738	-0.0011008	-0.00611982
									58.6	-0.00217737	-0.000928895	-0.00232619	-0.00188255	-0.00111343	-0.0061288
									58.7	-0.002168	-0.000920539	-0.00233188	-0.00189128	-0.00112612	-0.00613774
									58.8	-0.00215854	-0.00091227	-0.00233755	-0.00189996	-0.00113889	-0.00614664
									58.9	-0.00214898	-0.000904089	-0.00234318	-0.00190861	-0.00115171	-0.0061555
									59	-0.00213934	-0.000895994	-0.00234878	-0.00191723	-0.0011646	-0.00616433
									59.1	-0.00212961	-0.000887988	-0.00235435	-0.0019258	-0.00117755	-0.00617312
									59.2	-0.00211979	-0.000880071	-0.0023599	-0.00193434	-0.00119055	-0.00618188
									59.3	-0.00210988	-0.000872245	-0.00236542	-0.00194285	-0.00120361	-0.00619061
									59.4	-0.00209989	-0.000864509	-0.00237091	-0.00195131	-0.00121673	-0.00619931
									59.5	-0.00208981	-0.000856867	-0.00237638	-0.00195974	-0.00122989	-0.00620798
									59.6	-0.00207965	-0.000849319	-0.00238184	-0.00196814	-0.0012431	-0.00621662
									59.7	-0.00206941	-0.000841868	-0.00238727	-0.00197649	-0.00125636	-0.00622524
									59.8	-0.00205909	-0.000834515	-0.00239268	-0.00198481	-0.00126966	-0.00623383
									59.9	-0.00204869	-0.000827262	-0.00239807	-0.00199309	-0.00128301	-0.00624239
									60	-0.00203821	-0.000820111	-0.00240345	-0.00200133	-0.00129639	-0.00625093
									60.1	-0.00202767	-0.000813065	-0.00240881	-0.00200953	-0.00130981	-0.00625944
									60.2	-0.00201705	-0.000806124	-0.00241415	-0.0020177	-0.00132327	-0.00626794
									60.3	-0.00200636	-0.000799292	-0.00241947	-0.00202582	-0.00133676	-0.0062764
									60.4	-0.00199561	-0.00079257	-0.00242478	-0.00203391	-0.00135028	-0.00628485
									60.5	-0.00198479	-0.00078596	-0.00243007	-0.00204196	-0.00136382	-0.00629327
									60.6	-0.00197391	-0.000779463	-0.00243534	-0.00204998	-0.0013774	-0.00630168
									60.7	-0.00196297	-0.000773081	-0.0024406	-0.00205795	-0.001391	-0.00631006
									60.8	-0.00195197	-0.000766816	-0.00244583	-0.00206589	-0.00140462	-0.00631841
									60.9	-0.00194092	-0.000760669	-0.00245105	-0.00207379	-0.00141826	-0.00632675
									61	-0.00192983	-0.000754641	-0.00245625	-0.00208165	-0.00143193	-0.00633507
									61.1	-0.00191868	-0.000748733	-0.00246143	-0.00208947	-0.00144561	-0.00634336
									61.2	-0.00190749	-0.000742945	-0.00246658	-0.00209726	-0.0014593	-0.00635163
									61.3	-0.00189625	-0.000737279	-0.00247172	-0.00210501	-0.00147301	-0.00635988
									61.4	-0.00188498	-0.000731734	-0.00247683	-0.00211272	-0.00148673	-0.00636811
									61.5	-0.00187368	-0.00072631	-0.00248191	-0.00212039	-0.00150046	-0.00637632
									61.6	-0.00186234	-0.000721008	-0.00248697	-0.00212802	-0.00151421	-0.00638451
									61.7	-0.00185097	-0.000715827	-0.002492	-0.00213562	-0.00152796	-0.00639267
									61.8	-0.00183958	-0.000710766	-0.002497	-0.00214318	-0.00154171	-0.00640082
									61.9	-0.00182816	-0.000705825	-0.00250197	-0.0021507	-0.00155548	-0.00640894
									62	-0.00181672	-0.000701002	-0.0025069	-0.00215819	-0.00156924	-0.00641705
									62.1	-0.00180527	-0.000696297	-0.00251181	-0.00216563	-0.00158301	-0.00642513
									62.2	-0.00179381	-0.000691707	-0.00251667	-0.00217305	-0.00159679	-0.00643319
									62.3	-0.00178233	-0.000687233	-0.0025215	-0.00218042	-0.00161056	-0.00644123
									62.4	-0.00177085	-0.000682871	-0.00252629	-0.00218776	-0.00162433	-0.00644925
									62.5	-0.00175936	-0.00067862	-0.00253104	-0.00219506	-0.0016381	-0.00645725
									62.6	-0.00174788	-0.000674478	-0.00253574	-0.00220233	-0.00165188	-0.00646523
									62.7	-0.00173639	-0.000670442	-0.00254041	-0.00220956	-0.00166564	-0.00647319
									62.8	-0.00172492	-0.000666512	-0.00254503	-0.00221675	-0.00167941	-0.00648114
									62.9	-0.00171344	-0.000662684	-0.0025496	-0.00222391	-0.00169317	-0.00648906
									63	-0.00170198	-0.000658957	-0.00255412	-0.00223103	-0.00170692	-0.00649697
									63.1	-0.00169054	-0.000655327	-0.0025586	-0.00223812	-0.00172067	-0.00650486
									63.2	-0.00167911	-0.000651793	-0.00256303	-0.00224518	-0.00173442	-0.00651273
									63.3	-0.0016677	-0.000648352	-0.0025674	-0.0022522	-0.00174815	-0.00652059
									63.4	-0.00165631	-0.000645001	-0.00257172	-0.00225918	-0.00176188	-0.00652844
									63.5	-0.00164494	-0.00064174	-0.002576	-0.00226613	-0.0017756	-0.00653626
									63.6	-0.0016336	-0.000638564	-0.00258021	-0.00227305	-0.00178931	-0.00654408
									63.7	-0.00162229	-0.000635473	-0.00258438	-0.00227994	-0.00180301	-0.00655188
									63.8	-0.00161101	-0.000632464	-0.00258849	-0.00228679	-0.0018167	-0.00655967
									63.9	-0.00159975	-0.000629535	-0.00259254	-0.00229361	-0.00183037	-0.00656745
									64	-0.00158854	-0.000626683	-0.00259654	-0.0023004	-0.00184404	-0.00657522
									64.1	-0.00157736	-0.000623908	-0.00260049	-0.00230715	-0.00185769	-0.00658298
									64.2	-0.00156621	-0.000621208	-0.00260438	-0.00231388	-0.00187132	-0.00659073
									64.3	-0.00155511	-0.00061858	-0.00260822	-0.00232057	-0.00188494	-0.00659847
									64.4	-0.00154404	-0.000616023	-0.002612	-0.00232723	-0.00189854	-0.00660621
									64.5	-0.00153302	-0.000613537	-0.00261574	-0.00233386	-0.00191213	-0.00661394
									64.6	-0.00152204	-0.000611119	-0.00261942	-0.00234046	-0.00192569	-0.00662166
									64.7	-0.00151111	-0.000608768	-0.00262305	-0.00234703	-0.00193923	-0.00662938
									64.8	-0.00150022	-0.000606484	-0.00262663	-0.00235358	-0.00195276	-0.00663709
									64.9	-0.00148937	-0.000604265	-0.00263016	-0.00236009	-0.00196626	-0.00664479
									65	-0.00147858	-0.000602111	-0.00263365	-0.00236657	-0.00197973	-0.0066525
									65.1	-0.00146783	-0.00060002	-0.00263709	-0.00237303	-0.00199318	-0.0066602
									65.2	-0.00145714	-0.000597992	-0.00264049	-0.00237945	-0.00200661	-0.00666789
									65.3	-0.00144649	-0.000596026	-0.00264384	-0.00238585	-0.00202	-0.00667558
									65.4	-0.00143589	-0.000594122	-0.00264716	-0.00239223	-0.00203337	-0.00668327
									65.5	-0.00142535	-0.000592278	-0.00265044	-0.00239857	-0.0020467	-0.00669095
									65.6	-0.00141486	-0.000590495	-0.00265368	-0.00240489	-0.00206	-0.00669863
									65.7	-0.00140442	-0.000588772	-0.00265689	-0.00241119	-0.00207327	-0.00670631
									65.8	-0.00139404	-0.000587108	-0.00266007	-0.00241746	-0.0020865	-0.00671398
									65.9	-0.00138371	-0.000585503	-0.00266323	-0.0024237	-0.0020997	-0.00672165
									66	-0.00137344	-0.000583956	-0.00266635	-0.00242992	-0.00211285	-0.00672932
									66.1	-0.00136322	-0.000582466	-0.00266946	-0.00243611	-0.00212597	-0.00673697
									66.2	-0.00135306	-0.000581034	-0.00267254	-0.00244228	-0.00213904	-0.00674463
									66.3	-0.00134296	-0.000579657	-0.0026756	-0.00244843	-0.00215207	-0.00675227
									66.4	-0.00133292	-0.000578337	-0.00267865	-0.00245456	-0.00216506	-0.00675991
									66.5	-0.00132293	-0.00057707	-0.00268169	-0.00246066	-0.002178	-0.00676754
									66.6	-0.001313	-0.000575858	-0.00268471	-0.00246674	-0.00219089	-0.00677516
									66.7	-0.00130314	-0.000574698	-0.00268772	-0.0024728	-0.00220373	-0.00678277
									66.8	-0.00129333	-0.00057359	-0.00269073	-0.00247884	-0.00221653	-0.00679038
									66.9	-0.00128358	-0.000572533	-0.00269373	-0.00248486	-0.00222927	-0.00679797
									67	-0.0012739	-0.000571525	-0.00269673	-0.00249085	-0.00224196	-0.00680554
									67.1	-0.00126427	-0.000570566	-0.00269973	-0.00249683	-0.0022546	-0.00681311
									67.2	-0.00125471	-0.000569653	-0.00270273	-0.00250279	-0.00226718	-0.00682066
									67.3	-0.00124521	-0.000568785	-0.00270574	-0.00250873	-0.00227971	-0.00682819
									67.4	-0.00123578	-0.00056796	-0.00270874	-0.00251465	-0.00229218	-0.00683571
									67.5	-0.00122641	-0.000567176	-0.00271176	-0.00252055	-0.00230459	-0.00684322
									67.6	-0.0012171	-0.000566432	-0.00271478	-0.00252643	-0.00231695	-0.0068507
									67.7	-0.00120786	-0.000565725	-0.00271781	-0.0025323	-0.00232925	-0.00685817
									67.8	-0.00119869	-0.000565053	-0.00272085	-0.00253815	-0.00234149	-0.00686562
									67.9	-0.00118957	-0.000564414	-0.0027239	-0.00254399	-0.00235367	-0.00687304
									68	-0.00118053	-0.000563805	-0.00272696	-0.00254981	-0.00236579	-0.00688045
									68.1	-0.00117155	-0.000563222	-0.00273004	-0.00255561	-0.00237785	-0.00688783
									68.2	-0.00116264	-0.000562664	-0.00273313	-0.0025614	-0.00238985	-0.0068952
									68.3	-0.00115379	-0.000562128	-0.00273623	-0.00256717	-0.00240179	-0.00690254
									68.4	-0.00114502	-0.000561609	-0.00273935	-0.00257293	-0.00241367	-0.00690986
									68.5	-0.00113631	-0.000561104	-0.00274248	-0.00257868	-0.00242549	-0.00691715
									68.6	-0.00112766	-0.000560611	-0.00274562	-0.00258441	-0.00243725	-0.00692443
									68.7	-0.00111908	-0.000560126	-0.00274878	-0.00259013	-0.00244894	-0.00693168
									68.8	-0.00111058	-0.000559644	-0.00275195	-0.00259583	-0.00246058	-0.00693891
									68.9	-0.00110213	-0.000559162	-0.00275514	-0.00260153	-0.00247216	-0.00694611
									69	-0.00109376	-0.000558677	-0.00275833	-0.00260721	-0.00248367	-0.00695329
									69.1	-0.00108545	-0.000558183	-0.00276154	-0.00261288	-0.00249513	-0.00696046
									69.2	-0.00107721	-0.000557678	-0.00276476	-0.00261854	-0.00250653	-0.00696759
									69.3	-0.00106904	-0.000557157	-0.00276799	-0.00262419	-0.00251786	-0.00697471
									69.4	-0.00106093	-0.000556616	-0.00277123	-0.00262983	-0.00252914	-0.00698181
									69.5	-0.00105289	-0.000556051	-0.00277448	-0.00263546	-0.00254036	-0.00698889
									69.6	-0.00104491	-0.000555458	-0.00277773	-0.00264108	-0.00255152	-0.00699595
									69.7	-0.001037	-0.000554833	-0.002781	-0.00264669	-0.00256262	-0.00700299
									69.8	-0.00102916	-0.000554172	-0.00278426	-0.00265229	-0.00257367	-0.00701001
									69.9	-0.00102138	-0.000553471	-0.00278754	-0.00265788	-0.00258465	-0.00701702
									70	-0.00101366	-0.000552727	-0.00279082	-0.00266346	-0.00259559	-0.00702401
									70.1	-0.00100601	-0.000551935	-0.0027941	-0.00266904	-0.00260646	-0.00703099
									70.2	-0.000998419	-0.000551092	-0.00279738	-0.00267461	-0.00261728	-0.00703796
									70.3	-0.000990892	-0.000550195	-0.00280067	-0.00268017	-0.00262804	-0.00704491
									70.4	-0.000983428	-0.000549241	-0.00280396	-0.00268572	-0.00263875	-0.00705185
									70.5	-0.000976024	-0.000548225	-0.00280725	-0.00269126	-0.0026494	-0.00705879
									70.6	-0.000968682	-0.000547146	-0.00281053	-0.0026968	-0.00266	-0.00706572
									70.7	-0.000961399	-0.000546	-0.00281382	-0.00270234	-0.00267054	-0.00707264
									70.8	-0.000954176	-0.000544785	-0.00281711	-0.00270786	-0.00268104	-0.00707956
									70.9	-0.000947012	-0.000543498	-0.0028204	-0.00271338	-0.00269147	-0.00708647
									71	-0.000939905	-0.000542137	-0.00282368	-0.0027189	-0.00270186	-0.00709338
									71.1	-0.000932856	-0.0005407	-0.00282696	-0.0027244	-0.00271219	-0.00710029
									71.2	-0.000925863	-0.000539186	-0.00283024	-0.00272991	-0.00272247	-0.0071072
									71.3	-0.000918926	-0.000537592	-0.00283352	-0.0027354	-0.0027327	-0.00711411
									71.4	-0.000912044	-0.000535918	-0.0028368	-0.0027409	-0.00274287	-0.00712103
									71.5	-0.000905217	-0.000534161	-0.00284007	-0.00274638	-0.002753	-0.00712795
									71.6	-0.000898443	-0.000532322	-0.00284334	-0.00275187	-0.00276307	-0.00713487
									71.7	-0.000891721	-0.000530399	-0.00284661	-0.00275735	-0.00277309	-0.0071418
									71.8	-0.000885052	-0.000528393	-0.00284988	-0.00276282	-0.00278306	-0.00714874
									71.9	-0.000878434	-0.000526302	-0.00285314	-0.00276829	-0.00279298	-0.00715568
									72	-0.000871867	-0.000524128	-0.0028564	-0.00277375	-0.00280284	-0.00716263
									72.1	-0.00086535	-0.000521869	-0.00285966	-0.00277922	-0.00281266	-0.0071696
									72.2	-0.000858882	-0.000519527	-0.00286292	-0.00278467	-0.00282243	-0.00717657
									72.3	-0.000852462	-0.000517103	-0.00286618	-0.00279012	-0.00283214	-0.00718356
									72.4	-0.00084609	-0.000514596	-0.00286944	-0.00279557	-0.00284181	-0.00719056
									72.5	-0.000839765	-0.000512008	-0.00287269	-0.00280102	-0.00285142	-0.00719756
									72.6	-0.000833486	-0.000509341	-0.00287595	-0.00280646	-0.00286098	-0.00720459
									72.7	-0.000827254	-0.000506596	-0.00287921	-0.00281189	-0.0028705	-0.00721162
									72.8	-0.000821066	-0.000503775	-0.00288246	-0.00281733	-0.00287996	-0.00721867
									72.9	-0.000814923	-0.000500878	-0.00288572	-0.00282275	-0.00288937	-0.00722573
									73	-0.000808824	-0.000497909	-0.00288897	-0.00282818	-0.00289873	-0.00723281
									73.1	-0.000802769	-0.000494869	-0.00289223	-0.0028336	-0.00290805	-0.0072399
									73.2	-0.000796757	-0.00049176	-0.00289549	-0.00283901	-0.00291731	-0.007247
									73.3	-0.000790787	-0.000488584	-0.00289875	-0.00284443	-0.00292652	-0.00725412
									73.4	-0.00078486	-0.000485345	-0.00290201	-0.00284983	-0.00293568	-0.00726126
									73.5	-0.000778974	-0.000482044	-0.00290527	-0.00285524	-0.0029448	-0.0072684
									73.6	-0.00077313	-0.000478683	-0.00290852	-0.00286064	-0.00295386	-0.00727556
									73.7	-0.000767327	-0.000475266	-0.00291178	-0.00286603	-0.00296287	-0.00728273
									73.8	-0.000761565	-0.000471796	-0.00291504	-0.00287142	-0.00297184	-0.00728992
									73.9	-0.000755843	-0.000468273	-0.00291829	-0.0028768	-0.00298076	-0.00729711
									74	-0.000750161	-0.000464702	-0.00292154	-0.00288218	-0.00298962	-0.00730432
									74.1	-0.00074452	-0.000461086	-0.00292478	-0.00288755	-0.00299845	-0.00731154
									74.2	-0.000738918	-0.000457426	-0.00292801	-0.00289292	-0.00300722	-0.00731878
									74.3	-0.000733357	-0.000453725	-0.00293123	-0.00289829	-0.00301595	-0.00732602
									74.4	-0.000727835	-0.000449987	-0.00293444	-0.00290364	-0.00302463	-0.00733327
									74.5	-0.000722353	-0.000446214	-0.00293764	-0.00290899	-0.00303326	-0.00734054
									74.6	-0.000716911	-0.000442408	-0.00294081	-0.00291434	-0.00304185	-0.00734781
									74.7	-0.000711509	-0.000438574	-0.00294396	-0.00291967	-0.00305039	-0.00735509
									74.8	-0.000706147	-0.000434712	-0.00294709	-0.00292501	-0.00305889	-0.00736238
									74.9	-0.000700824	-0.000430826	-0.00295018	-0.00293033	-0.00306735	-0.00736968
									75	-0.000695542	-0.000426919	-0.00295324	-0.00293565	-0.00307576	-0.00737699
									75.1	-0.000690301	-0.000422993	-0.00295626	-0.00294095	-0.00308414	-0.0073843
									75.2	-0.0006851	-0.000419051	-0.00295923	-0.00294625	-0.00309247	-0.00739162
									75.3	-0.00067994	-0.000415096	-0.00296215	-0.00295155	-0.00310076	-0.00739894
									75.4	-0.000674821	-0.00041113	-0.00296502	-0.00295683	-0.00310901	-0.00740627
									75.5	-0.000669744	-0.000407156	-0.00296782	-0.0029621	-0.00311722	-0.00741361
									75.6	-0.000664709	-0.000403176	-0.00297055	-0.00296737	-0.00312539	-0.00742095
									75.7	-0.000659716	-0.000399193	-0.00297321	-0.00297262	-0.00313353	-0.00742829
									75.8	-0.000654765	-0.00039521	-0.00297578	-0.00297787	-0.00314163	-0.00743564
									75.9	-0.000649858	-0.000391229	-0.00297827	-0.0029831	-0.00314969	-0.007443
									76	-0.000644994	-0.000387253	-0.00298066	-0.00298832	-0.00315772	-0.00745035
									76.1	-0.000640174	-0.000383284	-0.00298294	-0.00299353	-0.00316571	-0.00745771
									76.2	-0.000635399	-0.000379324	-0.00298512	-0.00299873	-0.00317367	-0.00746507
									76.3	-0.000630668	-0.000375376	-0.00298717	-0.00300392	-0.00318159	-0.00747243
									76.4	-0.000625983	-0.000371443	-0.0029891	-0.00300909	-0.00318949	-0.0074798
									76.5	-0.000621344	-0.000367526	-0.00299089	-0.00301425	-0.00319735	-0.00748717
									76.6	-0.000616752	-0.000363628	-0.00299255	-0.0030194	-0.00320518	-0.00749453
									76.7	-0.000612207	-0.000359751	-0.00299406	-0.00302454	-0.00321298	-0.0075019
									76.8	-0.000607709	-0.000355897	-0.00299541	-0.00302965	-0.00322075	-0.00750927
									76.9	-0.00060326	-0.000352069	-0.00299659	-0.00303476	-0.00322849	-0.00751663
									77	-0.00059886	-0.000348269	-0.00299761	-0.00303985	-0.0032362	-0.007524
									77.1	-0.000594509	-0.000344497	-0.00299912	-0.00304492	-0.00324388	-0.00753137
									77.2	-0.000590208	-0.000340757	-0.00300045	-0.00304997	-0.00325153	-0.00753873
									77.3	-0.000585957	-0.000337051	-0.00300159	-0.00305501	-0.00325915	-0.00754609
									77.4	-0.000581758	-0.000333379	-0.00300253	-0.00306003	-0.00326675	-0.00755345
									77.5	-0.000577611	-0.000329743	-0.00300326	-0.00306503	-0.00327432	-0.00756081
									77.6	-0.000573517	-0.000326146	-0.00300378	-0.00307001	-0.00328186	-0.00756816
									77.7	-0.000569475	-0.000322589	-0.00300409	-0.00307498	-0.00328937	-0.00757551
									77.8	-0.000565487	-0.000319074	-0.00300418	-0.00307992	-0.00329685	-0.00758285
									77.9	-0.000561553	-0.000315601	-0.00300404	-0.00308484	-0.00330431	-0.00759019
									78	-0.000557675	-0.000312172	-0.00300366	-0.00308974	-0.00331174	-0.00759752
									78.1	-0.000553851	-0.00030879	-0.00300305	-0.00309462	-0.00331914	-0.00760485
									78.2	-0.000550084	-0.000305454	-0.00300221	-0.00309948	-0.00332652	-0.00761216
									78.3	-0.000546373	-0.000302166	-0.00300111	-0.00310432	-0.00333387	-0.00761947
									78.4	-0.00054272	-0.000298928	-0.00299977	-0.00310913	-0.00334119	-0.00762676
									78.5	-0.000539124	-0.000295741	-0.00299818	-0.00311392	-0.00334848	-0.00763405
									78.6	-0.000535587	-0.000292606	-0.00299633	-0.00311868	-0.00335575	-0.00764132
									78.7	-0.000532109	-0.000289525	-0.00299423	-0.00312342	-0.00336298	-0.00764857
									78.8	-0.00052869	-0.000286498	-0.00299187	-0.00312813	-0.00337019	-0.00765582
									78.9	-0.000525331	-0.000283527	-0.00298926	-0.00313281	-0.00337737	-0.00766304
									79	-0.000522033	-0.000280613	-0.00298638	-0.00313747	-0.00338453	-0.00767025
									79.1	-0.000518796	-0.000277757	-0.00298325	-0.0031421	-0.00339165	-0.00767744
									79.2	-0.00051562	-0.00027496	-0.00297985	-0.00314671	-0.00339875	-0.00768461
									79.3	-0.000512507	-0.000272225	-0.00297619	-0.00315128	-0.00340582	-0.00769175
									79.4	-0.000509456	-0.000269551	-0.00297228	-0.00315582	-0.00341285	-0.00769887
									79.5	-0.000506468	-0.000266941	-0.0029681	-0.00316034	-0.00341986	-0.00770597
									79.6	-0.000503544	-0.000264395	-0.00296367	-0.00316482	-0.00342685	-0.00771304
									79.7	-0.000500684	-0.000261915	-0.00295898	-0.00316927	-0.0034338	-0.00772008
									79.8	-0.000497889	-0.000259502	-0.00295403	-0.00317369	-0.00344072	-0.00772709
									79.9	-0.000495158	-0.000257158	-0.00294883	-0.00317808	-0.00344762	-0.00773407
									80	-0.000492493	-0.000254884	-0.00294338	-0.00318244	-0.00345448	-0.00774101
									80.1	-0.000489893	-0.00025268	-0.00293768	-0.00318676	-0.00346132	-0.00774792
									80.2	-0.00048736	-0.00025055	-0.00293174	-0.00319104	-0.00346812	-0.00775479
									80.3	-0.000484893	-0.000248493	-0.00292555	-0.0031953	-0.0034749	-0.00776162
									80.4	-0.000482492	-0.000246511	-0.00291912	-0.00319951	-0.00348165	-0.00776841
									80.5	-0.000480159	-0.000244605	-0.00291245	-0.00320369	-0.00348838	-0.00777515
									80.6	-0.000477894	-0.000242777	-0.00290554	-0.00320784	-0.00349507	-0.00778185
									80.7	-0.000475696	-0.000241029	-0.00289841	-0.00321194	-0.00350174	-0.00778851
									80.8	-0.000473566	-0.00023936	-0.00289105	-0.00321601	-0.00350837	-0.00779511
									80.9	-0.000471504	-0.000237773	-0.00288346	-0.00322004	-0.00351498	-0.00780166
									81	-0.000469511	-0.000236268	-0.00287565	-0.00322403	-0.00352157	-0.00780816
									81.1	-0.000467586	-0.000234847	-0.00286762	-0.00322798	-0.00352812	-0.00781461
									81.2	-0.000465729	-0.000233511	-0.00285937	-0.00323189	-0.00353465	-0.007821
									81.3	-0.000464901	-0.00023226	-0.00285092	-0.00323576	-0.00354116	-0.00782733
									81.4	-0.000464142	-0.000231095	-0.00284226	-0.00323959	-0.00354763	-0.0078336
									81.5	-0.000463452	-0.000230017	-0.0028334	-0.00324338	-0.00355409	-0.00783981
									81.6	-0.00046283	-0.000229026	-0.00282433	-0.00324713	-0.00356052	-0.00784596
									81.7	-0.000462276	-0.000228123	-0.00281508	-0.00325083	-0.00356692	-0.00785205
									81.8	-0.000461791	-0.000227309	-0.00280563	-0.00325449	-0.0035733	-0.00785807
									81.9	-0.000461375	-0.000226583	-0.00279599	-0.0032581	-0.00357966	-0.00786402
									82	-0.000461025	-0.000225945	-0.00278617	-0.00326167	-0.00358599	-0.00786991
									82.1	-0.000460744	-0.000225395	-0.00277617	-0.0032652	-0.0035923	-0.00787572
									82.2	-0.00046053	-0.000224933	-0.00276599	-0.00326868	-0.0035986	-0.00788147
									82.3	-0.000460383	-0.000224558	-0.00275565	-0.00327211	-0.00360487	-0.00788714
									82.4	-0.000460302	-0.00022427	-0.00274513	-0.0032755	-0.00361112	-0.00789274
									82.5	-0.000460287	-0.000224067	-0.00273446	-0.00327884	-0.00361735	-0.00789827
									82.6	-0.000460338	-0.000223949	-0.00272362	-0.00328213	-0.00362356	-0.00790372
									82.7	-0.000460454	-0.000223914	-0.00271263	-0.00328538	-0.00362975	-0.0079091
									82.8	-0.000460634	-0.000223961	-0.00270149	-0.00328857	-0.00363592	-0.0079144
									82.9	-0.000460877	-0.000224089	-0.0026902	-0.00329172	-0.00364208	-0.00791962
									83	-0.000461183	-0.000224295	-0.00267877	-0.00329482	-0.00364822	-0.00792476
									83.1	-0.000461552	-0.000224578	-0.0026672	-0.00329787	-0.00365434	-0.00792982
									83.2	-0.000461981	-0.000224936	-0.00265549	-0.00330087	-0.00366045	-0.00793481
									83.3	-0.00046247	-0.000225366	-0.00264366	-0.00330382	-0.00366654	-0.00793971
									83.4	-0.00046302	-0.000225867	-0.0026317	-0.00330671	-0.00367262	-0.00794453
									83.5	-0.000463627	-0.000226436	-0.00261961	-0.00330956	-0.00367869	-0.00794926
									83.6	-0.000464292	-0.00022707	-0.00260741	-0.00331236	-0.00368474	-0.00795392
									83.7	-0.000465013	-0.000227766	-0.0025951	-0.0033151	-0.00369077	-0.00795849
									83.8	-0.000465789	-0.000228522	-0.00258268	-0.00331779	-0.0036968	-0.00796298
									83.9	-0.000466618	-0.000229335	-0.00257015	-0.00332043	-0.00370281	-0.00796738
									84	-0.000467501	-0.000230202	-0.00255753	-0.00332302	-0.00370881	-0.00797169
									84.1	-0.000468435	-0.00023112	-0.00254481	-0.00332555	-0.0037148	-0.00797592
									84.2	-0.000469418	-0.000232086	-0.002532	-0.00332803	-0.00372077	-0.00798006
									84.3	-0.000470451	-0.000233097	-0.0025191	-0.00333045	-0.00372674	-0.00798411
									84.4	-0.000471531	-0.000234149	-0.00250612	-0.00333282	-0.0037327	-0.00798808
									84.5	-0.000472656	-0.00023524	-0.00249306	-0.00333514	-0.00373864	-0.00799196
									84.6	-0.000473825	-0.000236366	-0.00247994	-0.0033374	-0.00374458	-0.00799574
									84.7	-0.000475037	-0.000237524	-0.00246674	-0.00333961	-0.00375051	-0.00799944
									84.8	-0.00047629	-0.00023871	-0.00245349	-0.00334176	-0.00375643	-0.00800305
									84.9	-0.000477582	-0.000239922	-0.00244017	-0.00334385	-0.00376234	-0.00800656
									85	-0.000478912	-0.000241157	-0.00242681	-0.00334589	-0.00376825	-0.00800999
									85.1	-0.000480278	-0.000242411	-0.0024134	-0.00334788	-0.00377415	-0.00801331
									85.2	-0.000481677	-0.000243682	-0.00239995	-0.0033498	-0.00378004	-0.00801655
									85.3	-0.000483109	-0.000244965	-0.00238646	-0.00335168	-0.00378592	-0.0080197
									85.4	-0.000484571	-0.000246259	-0.00237294	-0.00335349	-0.0037918	-0.00802274
									85.5	-0.000486062	-0.000247561	-0.0023594	-0.00335525	-0.00379767	-0.0080257
									85.6	-0.000487578	-0.000248867	-0.00234584	-0.00335695	-0.00380354	-0.00802855
									85.7	-0.00048912	-0.000250175	-0.00233226	-0.0033586	-0.00380941	-0.00803131
									85.8	-0.000490683	-0.000251483	-0.00231868	-0.00336018	-0.00381527	-0.00803398
									85.9	-0.000492267	-0.000252787	-0.00230509	-0.00336171	-0.00382112	-0.00803654
									86	-0.000493868	-0.000254086	-0.00229151	-0.00336319	-0.00382697	-0.008039
									86.1	-0.000495486	-0.000255376	-0.00227793	-0.0033646	-0.00383283	-0.00804137
									86.2	-0.000497118	-0.000256657	-0.00226437	-0.00336596	-0.00383867	-0.00804364
									86.3	-0.000498761	-0.000257926	-0.00225082	-0.00336726	-0.00384452	-0.0080458
									86.4	-0.000500414	-0.00025918	-0.0022373	-0.0033685	-0.00385037	-0.00804786
									86.5	-0.000502074	-0.000260418	-0.00222381	-0.00336968	-0.00385622	-0.00804982
									86.6	-0.000503739	-0.000261639	-0.00221035	-0.00337081	-0.00386206	-0.00805168
									86.7	-0.000505406	-0.000262841	-0.00219694	-0.00337188	-0.00386791	-0.00805343
									86.8	-0.000507074	-0.000264021	-0.00218357	-0.00337289	-0.00387376	-0.00805507
									86.9	-0.000508739	-0.00026518	-0.00217026	-0.00337384	-0.00387961	-0.00805661
									87	-0.0005104	-0.000266316	-0.002157	-0.00337473	-0.00388547	-0.00805804
									87.1	-0.000512054	-0.000267427	-0.0021438	-0.00337557	-0.00389132	-0.00805937
									87.2	-0.0005137	-0.000268513	-0.00213067	-0.00337635	-0.00389719	-0.00806058
									87.3	-0.000515333	-0.000269573	-0.00211761	-0.00337707	-0.00390305	-0.00806168
									87.4	-0.000516953	-0.000270607	-0.00210462	-0.00337773	-0.00390892	-0.00806267
									87.5	-0.000518557	-0.000271613	-0.00209172	-0.00337833	-0.0039148	-0.00806355
									87.6	-0.000520142	-0.000272592	-0.00207891	-0.00337887	-0.00392069	-0.00806431
									87.7	-0.000521707	-0.000273542	-0.00206618	-0.00337936	-0.00392658	-0.00806312
									87.8	-0.000523248	-0.000274464	-0.00205355	-0.00337979	-0.00393248	-0.00806181
									87.9	-0.000524764	-0.000275357	-0.00204102	-0.00338016	-0.00393839	-0.00806038
									88	-0.000526252	-0.000276222	-0.0020286	-0.00338047	-0.0039443	-0.00805884
									88.1	-0.000527709	-0.000277057	-0.00201628	-0.00338072	-0.00395023	-0.00805717
									88.2	-0.000529134	-0.000277864	-0.00200407	-0.00338092	-0.00395617	-0.00805538
									88.3	-0.000530525	-0.000278642	-0.00199198	-0.00338106	-0.00396212	-0.00805346
									88.4	-0.000531878	-0.000279391	-0.00198	-0.00338114	-0.00396808	-0.00805142
									88.5	-0.000533192	-0.000280112	-0.00196814	-0.00338116	-0.00397405	-0.00804925
									88.6	-0.000534465	-0.000280803	-0.00195641	-0.00338112	-0.00398003	-0.00804696
									88.7	-0.000535694	-0.000281466	-0.0019448	-0.00338103	-0.00398603	-0.00804453
									88.8	-0.000536876	-0.000282101	-0.00193332	-0.00338088	-0.00399204	-0.00804196
									88.9	-0.000538011	-0.000282707	-0.00192197	-0.00338067	-0.00399807	-0.00803927
									89	-0.000539095	-0.000283284	-0.00191075	-0.0033804	-0.00400411	-0.00803644
									89.1	-0.000540127	-0.000283833	-0.00189966	-0.00338008	-0.00401016	-0.00803347
									89.2	-0.000541104	-0.000284354	-0.00188871	-0.0033797	-0.00401623	-0.00803036
									89.3	-0.000542025	-0.000284845	-0.00187789	-0.00337927	-0.00402232	-0.0080271
									89.4	-0.000542886	-0.000285308	-0.00186721	-0.00337877	-0.00402842	-0.00802371
									89.5	-0.000543687	-0.000285742	-0.00185667	-0.00337822	-0.00403454	-0.00802016
									89.6	-0.000544424	-0.000286146	-0.00184626	-0.00337761	-0.00404068	-0.00801647
									89.7	-0.000545096	-0.000286521	-0.00183599	-0.00337695	-0.00404683	-0.00801262
									89.8	-0.000545701	-0.000286865	-0.00182585	-0.00337623	-0.004053	-0.00800863
									89.9	-0.000546236	-0.000287178	-0.00181585	-0.00337545	-0.00405918	-0.00800448
									90	-0.0005467	-0.000287461	-0.00180599	-0.00337462	-0.00406539	-0.00800017
									90.1	-0.000547091	-0.000287711	-0.00179626	-0.00337373	-0.00407161	-0.0079957
									90.2	-0.000547407	-0.000287929	-0.00178667	-0.00337278	-0.00407785	-0.00799107
									90.3	-0.000547645	-0.000288113	-0.00177721	-0.00337178	-0.0040841	-0.00798627
									90.4	-0.000547804	-0.000288263	-0.00176788	-0.00337073	-0.00409038	-0.00798131
									90.5	-0.000547881	-0.000288378	-0.00175869	-0.00336961	-0.00409667	-0.00797618
									90.6	-0.000547876	-0.000288456	-0.00174962	-0.00336845	-0.00410298	-0.00797087
									90.7	-0.000547786	-0.000288498	-0.00174068	-0.00336722	-0.0041093	-0.0079654
									90.8	-0.000547609	-0.000288501	-0.00173186	-0.00336595	-0.00411565	-0.00795974
									90.9	-0.000547343	-0.000288465	-0.00172317	-0.00336461	-0.00412201	-0.00795391
									91	-0.000546988	-0.000288388	-0.0017146	-0.00336322	-0.00412839	-0.00794789
									91.1	-0.00054654	-0.000288269	-0.00170615	-0.00336178	-0.00413478	-0.00794169
									91.2	-0.000545999	-0.000288108	-0.00169781	-0.00336028	-0.00414119	-0.0079353
									91.3	-0.000545364	-0.000287902	-0.00168959	-0.00335873	-0.00414762	-0.00792872
									91.4	-0.000544631	-0.000287651	-0.00168148	-0.00335713	-0.00415407	-0.00792195
									91.5	-0.000543801	-0.000287353	-0.00167347	-0.00335546	-0.00416053	-0.00791497
									91.6	-0.000542871	-0.000287008	-0.00166558	-0.00335375	-0.00416701	-0.0079078
									91.7	-0.00054184	-0.000286614	-0.00165778	-0.00335198	-0.0041735	-0.00790043
									91.8	-0.000540708	-0.00028617	-0.00165009	-0.00335016	-0.00418001	-0.00789285
									91.9	-0.000539472	-0.000285675	-0.00164249	-0.00334828	-0.00418653	-0.00788507
									92	-0.000538132	-0.000285127	-0.00163499	-0.00334635	-0.00419308	-0.00787707
									92.1	-0.000536687	-0.000284527	-0.00162757	-0.00334437	-0.00419963	-0.00786885
									92.2	-0.000535136	-0.000283873	-0.00162024	-0.00334233	-0.0042062	-0.00786042
									92.3	-0.000533479	-0.000283165	-0.001613	-0.00334024	-0.00421278	-0.00785176
									92.4	-0.000531713	-0.000282401	-0.00160584	-0.0033381	-0.00421938	-0.00784289
									92.5	-0.000529839	-0.000281582	-0.00159875	-0.0033359	-0.00422599	-0.00783378
									92.6	-0.000527856	-0.000280706	-0.00159174	-0.00333365	-0.00423262	-0.00782444
									92.7	-0.000525764	-0.000279774	-0.0015848	-0.00333135	-0.00423926	-0.00781486
									92.8	-0.000523563	-0.000278784	-0.00157792	-0.00332899	-0.00424591	-0.00780505
									92.9	-0.000521251	-0.000277738	-0.00157111	-0.00332658	-0.00425258	-0.007795
									93	-0.000518829	-0.000276635	-0.00156436	-0.00332412	-0.00425925	-0.0077847
									93.1	-0.000516297	-0.000275476	-0.00155766	-0.00332161	-0.00426595	-0.00777415
									93.2	-0.000513655	-0.00027426	-0.00155102	-0.00331905	-0.00427265	-0.00776336
									93.3	-0.000510903	-0.000272988	-0.00154443	-0.00331643	-0.00427936	-0.00775231
									93.4	-0.00050804	-0.000271661	-0.00153789	-0.00331376	-0.00428609	-0.007741
									93.5	-0.000505068	-0.00027028	-0.00153139	-0.00331104	-0.00429282	-0.00772943
									93.6	-0.000501987	-0.000268845	-0.00152493	-0.00330827	-0.00429957	-0.0077176
									93.7	-0.000498797	-0.000267358	-0.00151852	-0.00330544	-0.00430633	-0.00770551
									93.8	-0.000495498	-0.00026582	-0.00151213	-0.00330256	-0.00431309	-0.00769315
									93.9	-0.000492092	-0.000264232	-0.00150578	-0.00329963	-0.00431987	-0.00768051
									94	-0.000488579	-0.000262596	-0.00149947	-0.00329665	-0.00432665	-0.00766761
									94.1	-0.00048496	-0.000260913	-0.00149318	-0.00329362	-0.00433345	-0.00765442
									94.2	-0.000481235	-0.000259185	-0.00148691	-0.00329054	-0.00434025	-0.00764097
									94.3	-0.000477407	-0.000257414	-0.00148067	-0.0032874	-0.00434706	-0.00762723
									94.4	-0.000473474	-0.000255602	-0.00147445	-0.00328422	-0.00435387	-0.00761321
									94.5	-0.00046944	-0.000253751	-0.00146825	-0.00328098	-0.00436069	-0.00759891
									94.6	-0.000465305	-0.000251863	-0.00146207	-0.00327769	-0.00436752	-0.00758432
									94.7	-0.00046107	-0.000249941	-0.00145591	-0.00327435	-0.00437435	-0.00756945
									94.8	-0.000456737	-0.000247986	-0.00144976	-0.00327096	-0.00438119	-0.00755429
									94.9	-0.000452307	-0.000246001	-0.00144362	-0.00326752	-0.00438803	-0.00753885
									95	-0.000447782	-0.000243989	-0.00143749	-0.00326403	-0.00439487	-0.00752311
									95.1	-0.000443162	-0.00024195	-0.00143138	-0.00326048	-0.00440171	-0.00750708
									95.2	-0.00043845	-0.000239889	-0.00142527	-0.00325689	-0.00440856	-0.00749077
									95.3	-0.000433648	-0.000237806	-0.00141918	-0.00325324	-0.0044154	-0.00747416
									95.4	-0.000428757	-0.000235705	-0.00141309	-0.00324955	-0.00442225	-0.00745726
									95.5	-0.000423778	-0.000233587	-0.00140701	-0.0032458	-0.00442909	-0.00744007
									95.6	-0.000418715	-0.000231455	-0.00140094	-0.003242	-0.00443594	-0.00742258
									95.7	-0.000413568	-0.00022931	-0.00139487	-0.00323815	-0.00444277	-0.0074048
									95.8	-0.00040834	-0.000227156	-0.00138881	-0.00323425	-0.00444961	-0.00738674
									95.9	-0.000403032	-0.000224992	-0.00138276	-0.0032303	-0.00445643	-0.00736837
									96	-0.000397647	-0.000222823	-0.00137671	-0.0032263	-0.00446326	-0.00734972
									96.1	-0.000392187	-0.000220648	-0.00137067	-0.00322225	-0.00447007	-0.00733078
									96.2	-0.000386654	-0.000218471	-0.00136463	-0.00321815	-0.00447688	-0.00731154
									96.3	-0.00038105	-0.000216292	-0.0013586	-0.003214	-0.00448367	-0.00729202
									96.4	-0.000375378	-0.000214112	-0.00135258	-0.00320979	-0.00449046	-0.00727221
									96.5	-0.00036964	-0.000211934	-0.00134655	-0.00320554	-0.00449724	-0.00725211
									96.6	-0.000363837	-0.000209759	-0.00134054	-0.00320124	-0.004504	-0.00723172
									96.7	-0.000357974	-0.000207587	-0.00133453	-0.00319689	-0.00451075	-0.00721105
									96.8	-0.000352051	-0.00020542	-0.00132852	-0.00319248	-0.00451748	-0.0071901
									96.9	-0.000346071	-0.000203258	-0.00132252	-0.00318803	-0.0045242	-0.00716886
									97	-0.000340037	-0.000201103	-0.00131653	-0.00318352	-0.00453091	-0.00714734
									97.1	-0.000333951	-0.000198955	-0.00131053	-0.00317897	-0.00453759	-0.00712555
									97.2	-0.000327816	-0.000196815	-0.00130454	-0.00317437	-0.00454426	-0.00710348
									97.3	-0.000321634	-0.000194684	-0.00129856	-0.00316971	-0.00455091	-0.00708114
									97.4	-0.000315408	-0.000192561	-0.00129258	-0.00316501	-0.00455754	-0.00705852
									97.5	-0.000309141	-0.000190448	-0.00128659	-0.00316025	-0.00456415	-0.00703563
									97.6	-0.000302834	-0.000188345	-0.00128061	-0.00315545	-0.00457073	-0.00701248
									97.7	-0.000296491	-0.000186251	-0.00127463	-0.0031506	-0.0045773	-0.00698907
									97.8	-0.000290114	-0.000184169	-0.00126865	-0.00314569	-0.00458384	-0.00696539
									97.9	-0.000283705	-0.000182097	-0.00126267	-0.00314074	-0.00459036	-0.00694146
									98	-0.000277268	-0.000180036	-0.00125668	-0.00313574	-0.00459685	-0.00691727
									98.1	-0.000270805	-0.000177986	-0.00125069	-0.00313069	-0.00460331	-0.00689283
									98.2	-0.000264318	-0.000175947	-0.00124469	-0.00312559	-0.00460975	-0.00686814
									98.3	-0.00025781	-0.00017392	-0.00123869	-0.00312043	-0.00461617	-0.00684321
									98.4	-0.000251283	-0.000171905	-0.00123267	-0.00311523	-0.00462255	-0.00681804
									98.5	-0.000244741	-0.000169902	-0.00122664	-0.00310999	-0.00462891	-0.00679263
									98.6	-0.000238185	-0.000167911	-0.00122061	-0.00310469	-0.00463524	-0.00676698
									98.7	-0.000231619	-0.000165932	-0.00121455	-0.00309934	-0.00464154	-0.00674111
									98.8	-0.000225045	-0.000163967	-0.00120849	-0.00309395	-0.00464781	-0.00671502
									98.9	-0.000218465	-0.000162014	-0.0012024	-0.0030885	-0.00465405	-0.0066887
									99	-0.000211881	-0.000160074	-0.0011963	-0.00308301	-0.00466026	-0.00666217
									99.1	-0.000205298	-0.000158148	-0.00119017	-0.00307747	-0.00466644	-0.00663543
									99.2	-0.000198716	-0.000156236	-0.00118402	-0.00307188	-0.00467258	-0.00660848
									99.3	-0.000192139	-0.000154339	-0.00117785	-0.00306624	-0.00467869	-0.00658133
									99.4	-0.000185568	-0.000152456	-0.00117166	-0.00306055	-0.00468477	-0.00655398
									99.5	-0.000180252	-0.000150589	-0.00116543	-0.00305482	-0.00469082	-0.00652645
									99.6	-0.000174948	-0.000148738	-0.00115918	-0.00304904	-0.00469683	-0.00649872
									99.7	-0.000169659	-0.000146903	-0.0011529	-0.00304321	-0.00470281	-0.00647082
									99.8	-0.000164386	-0.000145085	-0.00114659	-0.00303734	-0.00470875	-0.00644274
									99.9	-0.000159132	-0.000143285	-0.00114025	-0.00303141	-0.00471466	-0.00641449
									100	-0.000153901	-0.000141503	-0.00113388	-0.00302545	-0.00472053	-0.00638608
									100.1	-0.000148693	-0.00013974	-0.00112748	-0.00301943	-0.00472636	-0.00635751
									100.2	-0.000143512	-0.000137996	-0.00112104	-0.00301337	-0.00473216	-0.00632879
									100.3	-0.00013836	-0.000136273	-0.00111458	-0.00300726	-0.00473792	-0.00629992
									100.4	-0.000133239	-0.00013457	-0.00110808	-0.0030011	-0.00474364	-0.00627091
									100.5	-0.000128151	-0.000132888	-0.00110154	-0.0029949	-0.00474932	-0.00624177
									100.6	-0.000123099	-0.000131229	-0.00109498	-0.00298866	-0.00475496	-0.0062125
									100.7	-0.000118086	-0.000129593	-0.00108838	-0.00298237	-0.00476056	-0.00618311
									100.8	-0.000113112	-0.00012798	-0.00108175	-0.00297603	-0.00476613	-0.0061536
									100.9	-0.000108181	-0.000126391	-0.0010751	-0.00296965	-0.00477165	-0.00612399
									101	-0.000103295	-0.000124827	-0.00106841	-0.00296323	-0.00477712	-0.00609427
									101.1	-9.8455e-05	-0.000123289	-0.00106169	-0.00295676	-0.00478256	-0.00606446
									101.2	-9.36638e-05	-0.000121777	-0.00105495	-0.00295025	-0.00478795	-0.00603456
									101.3	-8.89233e-05	-0.000120292	-0.00104819	-0.0029437	-0.0047933	-0.00600458
									101.4	-8.42355e-05	-0.000118834	-0.0010414	-0.0029371	-0.0047986	-0.00597453
									101.5	-7.96021e-05	-0.000117405	-0.00103459	-0.00293046	-0.00480386	-0.0059444
									101.6	-7.5025e-05	-0.000116005	-0.00102775	-0.00292378	-0.00480907	-0.00591422
									101.7	-7.05059e-05	-0.000114634	-0.0010209	-0.00291705	-0.00481423	-0.00588398
									101.8	-6.60466e-05	-0.000113294	-0.00101404	-0.00291029	-0.00481934	-0.0058537
									101.9	-6.16486e-05	-0.000111984	-0.00100716	-0.00290348	-0.00482441	-0.00582338
									102	-5.73135e-05	-0.000110707	-0.00100026	-0.00289664	-0.00482942	-0.00579303
									102.1	-5.30427e-05	-0.000109461	-0.000993361	-0.00288975	-0.00483438	-0.00576265
									102.2	-4.88376e-05	-0.000108248	-0.000986451	-0.00288283	-0.0048393	-0.00573225
									102.3	-4.46996e-05	-0.000107068	-0.000979536	-0.00287586	-0.00484415	-0.00570185
									102.4	-4.06298e-05	-0.000105922	-0.000972618	-0.00286886	-0.00484896	-0.00567145
									102.5	-3.66293e-05	-0.00010481	-0.000965699	-0.00286182	-0.00485371	-0.00564105
									102.6	-3.26992e-05	-0.000103733	-0.000958782	-0.00285474	-0.0048584	-0.00561066
									102.7	-2.88405e-05	-0.000102691	-0.00095187	-0.00284763	-0.00486304	-0.0055803
									102.8	-2.50541e-05	-0.000101684	-0.000944964	-0.00284048	-0.00486762	-0.00554996
									102.9	-2.13405e-05	-0.000100714	-0.000938066	-0.00283329	-0.00487215	-0.00551966
									103	-1.77008e-05	-9.97784e-05	-0.00093118	-0.00282607	-0.00487661	-0.00548941
									103.1	-1.41353e-05	-9.88791e-05	-0.000924306	-0.00281881	-0.00488102	-0.0054592
									103.2	-1.06447e-05	-9.80158e-05	-0.000917448	-0.00281152	-0.00488536	-0.00542905
									103.3	-7.71645e-06	-9.71883e-05	-0.000910607	-0.0028042	-0.00488965	-0.00539897
									103.4	-4.8638e-06	-9.63963e-05	-0.000903786	-0.00279684	-0.00489387	-0.00536896
									103.5	-2.08707e-06	-9.56397e-05	-0.000896985	-0.00278945	-0.00489803	-0.00533903
									103.6	6.136e-07	-9.49179e-05	-0.000890208	-0.00278203	-0.00490213	-0.00530918
									103.7	3.23805e-06	-9.42304e-05	-0.000883456	-0.00277458	-0.00490617	-0.00527943
									103.8	5.78631e-06	-9.35765e-05	-0.00087673	-0.00276709	-0.00491015	-0.00524978
									103.9	8.25843e-06	-9.29553e-05	-0.000870033	-0.00275958	-0.00491406	-0.00522023
									104	1.06544e-05	-9.23662e-05	-0.000863366	-0.00275204	-0.00491791	-0.0051908
									104.1	1.3646e-05	-9.18077e-05	-0.000856729	-0.00274448	-0.00492169	-0.00516149
									104.2	1.65618e-05	-9.1279e-05	-0.000850126	-0.00273688	-0.00492541	-0.0051323
									104.3	1.94024e-05	-9.07786e-05	-0.000843556	-0.00272926	-0.00492907	-0.00510324
									104.4	2.21679e-05	-9.03052e-05	-0.000837021	-0.00272161	-0.00493266	-0.00507432
									104.5	2.4859e-05	-8.98571e-05	-0.000830523	-0.00271394	-0.00493619	-0.00504554
									104.6	2.7476e-05	-8.9433e-05	-0.000824062	-0.00270624	-0.00493965	-0.00501692
									104.7	3.00194e-05	-8.90309e-05	-0.000817638	-0.00269852	-0.00494305	-0.00498844
									104.8	3.24899e-05	-8.86491e-05	-0.000811254	-0.00269078	-0.00494639	-0.00496013
									104.9	3.48881e-05	-8.82859e-05	-0.00080491	-0.00268301	-0.00494967	-0.00493197
									105	3.72147e-05	-8.79392e-05	-0.000798605	-0.00267523	-0.00495288	-0.00490399
									105.1	3.94703e-05	-8.7607e-05	-0.000792342	-0.00266742	-0.00495603	-0.00487618
									105.2	4.16557e-05	-8.72875e-05	-0.00078612	-0.00265959	-0.00495911	-0.00484856
									105.3	4.37719e-05	-8.69785e-05	-0.00077994	-0.00265175	-0.00496214	-0.00482111
									105.4	4.58193e-05	-8.6678e-05	-0.000773802	-0.00264389	-0.0049651	-0.00479385
									105.5	4.77992e-05	-8.6384e-05	-0.000767707	-0.00263601	-0.00496801	-0.00476678
									105.6	4.97122e-05	-8.60944e-05	-0.000761653	-0.00262812	-0.00497085	-0.00473991
									105.7	5.15592e-05	-8.58072e-05	-0.000755643	-0.00262021	-0.00497363	-0.00471324
									105.8	5.33413e-05	-8.55203e-05	-0.000749675	-0.00261229	-0.00497636	-0.00468677
									105.9	5.50595e-05	-8.52319e-05	-0.000743749	-0.00260435	-0.00497903	-0.0046605
									106	5.67146e-05	-8.49399e-05	-0.000737866	-0.00259641	-0.00498164	-0.00463445
									106.1	5.83077e-05	-8.46427e-05	-0.000732025	-0.00258845	-0.0049842	-0.00460861
									106.2	5.98398e-05	-8.43384e-05	-0.000726226	-0.00258048	-0.00498669	-0.00458298
									106.3	6.13119e-05	-8.40252e-05	-0.000720469	-0.0025725	-0.00498914	-0.00455757
									106.4	6.27252e-05	-8.37016e-05	-0.000714753	-0.00256452	-0.00499153	-0.00453239
									106.5	6.40806e-05	-8.33659e-05	-0.00070908	-0.00255653	-0.00499386	-0.00450743
									106.6	6.53793e-05	-8.30169e-05	-0.000703447	-0.00254853	-0.00499615	-0.0044827
									106.7	6.66223e-05	-8.2653e-05	-0.000697856	-0.00254052	-0.00499838	-0.0044582
									106.8	6.78107e-05	-8.22731e-05	-0.000692306	-0.00253252	-0.00500056	-0.00443393
									106.9	6.89456e-05	-8.18758e-05	-0.000686796	-0.0025245	-0.00500268	-0.00440989
									107	7.00283e-05	-8.14603e-05	-0.000681328	-0.00251649	-0.00500476	-0.00438609
									107.1	7.10597e-05	-8.10255e-05	-0.000675901	-0.00250848	-0.00500679	-0.00436253
									107.2	7.20409e-05	-8.05706e-05	-0.000670515	-0.00250046	-0.00500877	-0.00433922
									107.3	7.29732e-05	-8.00947e-05	-0.00066517	-0.00249245	-0.0050107	-0.00431614
									107.4	7.38578e-05	-7.95973e-05	-0.000659866	-0.00248444	-0.00501258	-0.00429331
									107.5	7.46956e-05	-7.90778e-05	-0.000654605	-0.00247643	-0.00501441	-0.00427072
									107.6	7.54879e-05	-7.85355e-05	-0.000649386	-0.00246842	-0.0050162	-0.00424838
									107.7	7.62357e-05	-7.79704e-05	-0.000644211	-0.00246042	-0.00501794	-0.00422629
									107.8	7.69403e-05	-7.73819e-05	-0.00063908	-0.00245243	-0.00501963	-0.00420444
									107.9	7.76027e-05	-7.67699e-05	-0.000633993	-0.00244444	-0.00502128	-0.00418285
									108	7.82242e-05	-7.61342e-05	-0.000628952	-0.00243646	-0.00502288	-0.00416151
									108.1	7.88057e-05	-7.54747e-05	-0.000623958	-0.0024285	-0.00502444	-0.00414042
									108.2	7.93486e-05	-7.47916e-05	-0.000619012	-0.00242054	-0.00502595	-0.00411958
									108.3	7.98539e-05	-7.40847e-05	-0.000614116	-0.00241259	-0.00502741	-0.004099
									108.4	8.03227e-05	-7.33543e-05	-0.00060927	-0.00240466	-0.00502884	-0.00407867
									108.5	8.07561e-05	-7.26006e-05	-0.000604477	-0.00239674	-0.00503021	-0.00405859
									108.6	8.11554e-05	-7.18237e-05	-0.000599739	-0.00238883	-0.00503154	-0.00403877
									108.7	8.15216e-05	-7.10239e-05	-0.000595057	-0.00238094	-0.00503283	-0.0040192
									108.8	8.18557e-05	-7.02016e-05	-0.000590432	-0.00237306	-0.00503408	-0.00399989
									108.9	8.2159e-05	-6.93571e-05	-0.000585867	-0.00236521	-0.00503528	-0.00398083
									109	8.24325e-05	-6.84909e-05	-0.000581364	-0.00235737	-0.00503644	-0.00396202
									109.1	8.26773e-05	-6.76034e-05	-0.000576925	-0.00234955	-0.00503755	-0.00394346
									109.2	8.28944e-05	-6.6695e-05	-0.000572552	-0.00234175	-0.00503862	-0.00392515
									109.3	8.30849e-05	-6.57663e-05	-0.000568247	-0.00233397	-0.00503965	-0.0039071
									109.4	8.32499e-05	-6.48178e-05	-0.000564013	-0.00232622	-0.00504063	-0.0038893
									109.5	8.33904e-05	-6.38503e-05	-0.000559851	-0.00231849	-0.00504157	-0.00387174
									109.6	8.35075e-05	-6.28642e-05	-0.000555764	-0.00231079	-0.00504247	-0.00385443
									109.7	8.36022e-05	-6.18602e-05	-0.000551754	-0.00230311	-0.00504333	-0.00383737
									109.8	8.36754e-05	-6.08391e-05	-0.000547823	-0.00229545	-0.00504415	-0.00382056
									109.9	8.37282e-05	-5.98016e-05	-0.000543974	-0.00228783	-0.00504492	-0.00380398
									110	8.37616e-05	-5.87486e-05	-0.000540208	-0.00228023	-0.00504566	-0.00378765
									110.1	8.37764e-05	-5.76807e-05	-0.000536527	-0.00227267	-0.00504635	-0.00377156
									110.2	8.37737e-05	-5.65989e-05	-0.000532934	-0.00226513	-0.005047	-0.00375571
									110.3	8.37543e-05	-5.55041e-05	-0.000529429	-0.00225762	-0.00504761	-0.00374009
									110.4	8.37192e-05	-5.43972e-05	-0.000526016	-0.00225015	-0.00504819	-0.0037247
									110.5	8.36691e-05	-5.32791e-05	-0.000522694	-0.00224271	-0.00504872	-0.00370955
									110.6	8.36051e-05	-5.21509e-05	-0.000519467	-0.00223531	-0.00504922	-0.00369463
									110.7	8.35278e-05	-5.10136e-05	-0.000516334	-0.00222794	-0.00504967	-0.00367993
									110.8	8.34381e-05	-4.98682e-05	-0.000513297	-0.0022206	-0.00505009	-0.00366546
									110.9	8.33368e-05	-4.87157e-05	-0.000510357	-0.0022133	-0.00505048	-0.00365121
									111	8.32245e-05	-4.75573e-05	-0.000507515	-0.00220604	-0.00505082	-0.00363718
									111.1	8.31021e-05	-4.63939e-05	-0.000504771	-0.00219882	-0.00505114	-0.00362336
									111.2	8.29701e-05	-4.52268e-05	-0.000502125	-0.00219164	-0.00505142	-0.00360976
									111.3	8.28291e-05	-4.40568e-05	-0.000499578	-0.0021845	-0.00505166	-0.00359636
									111.4	8.26799e-05	-4.28852e-05	-0.00049713	-0.0021774	-0.00505187	-0.00358318
									111.5	8.25229e-05	-4.17129e-05	-0.00049478	-0.00217034	-0.00505205	-0.00357019
									111.6	8.23587e-05	-4.05409e-05	-0.000492528	-0.00216332	-0.0050522	-0.00355741
									111.7	8.21876e-05	-3.93703e-05	-0.000490373	-0.00215634	-0.00505232	-0.00354482
									111.8	8.20101e-05	-3.8202e-05	-0.000488314	-0.00214941	-0.00505241	-0.00353243
									111.9	8.18266e-05	-3.70369e-05	-0.00048635	-0.00214253	-0.00505247	-0.00352023
									112	8.16374e-05	-3.58759e-05	-0.00048448	-0.00213568	-0.00505251	-0.00350821
									112.1	8.14428e-05	-3.47199e-05	-0.000482703	-0.00212889	-0.00505251	-0.00349638
									112.2	8.1243e-05	-3.35697e-05	-0.000481016	-0.00212214	-0.0050525	-0.00348472
									112.3	8.10381e-05	-3.2426e-05	-0.000479419	-0.00211543	-0.00505245	-0.00347324
									112.4	8.08283e-05	-3.12895e-05	-0.000477908	-0.00210878	-0.00505238	-0.00346193
									112.5	8.06136e-05	-3.01601e-05	-0.000476484	-0.00210217	-0.0050523	-0.00345079
									112.6	8.03941e-05	-2.90382e-05	-0.000475142	-0.00209561	-0.00505218	-0.00343981
									112.7	8.01696e-05	-2.79247e-05	-0.000473881	-0.0020891	-0.00505205	-0.00342899
									112.8	7.99402e-05	-2.68199e-05	-0.000472699	-0.00208264	-0.0050519	-0.00341832
									112.9	7.97056e-05	-2.57243e-05	-0.000471594	-0.00207623	-0.00505172	-0.00340781
									113	7.94656e-05	-2.46386e-05	-0.000470562	-0.00206987	-0.00505153	-0.00339745
									113.1	7.92201e-05	-2.35631e-05	-0.000469602	-0.00206356	-0.00505132	-0.00338723
									113.2	7.89687e-05	-2.24982e-05	-0.000468712	-0.0020573	-0.0050511	-0.00337714
									113.3	7.87111e-05	-2.14444e-05	-0.000467888	-0.00205109	-0.00505085	-0.0033672
									113.4	7.84469e-05	-2.0402e-05	-0.000467128	-0.00204494	-0.00505059	-0.00335738
									113.5	7.81757e-05	-1.93715e-05	-0.000466431	-0.00203883	-0.00505032	-0.0033477
									113.6	7.7897e-05	-1.83532e-05	-0.000465793	-0.00203278	-0.00505003	-0.00333813
									113.7	7.76104e-05	-1.73474e-05	-0.000465213	-0.00202678	-0.00504972	-0.00332869
									113.8	7.73153e-05	-1.63547e-05	-0.000464689	-0.00202084	-0.00504941	-0.00331936
									113.9	7.70112e-05	-1.53755e-05	-0.000464217	-0.00201495	-0.00504908	-0.00331015
									114	7.66975e-05	-1.441e-05	-0.000463797	-0.00200911	-0.00504873	-0.00330104
									114.1	7.63736e-05	-1.34588e-05	-0.000463426	-0.00200332	-0.00504837	-0.00329204
									114.2	7.60388e-05	-1.25223e-05	-0.000463102	-0.00199759	-0.00504801	-0.00328314
									114.3	7.56926e-05	-1.16011e-05	-0.000462824	-0.00199191	-0.00504762	-0.00327434
									114.4	7.53342e-05	-1.06955e-05	-0.00046259	-0.00198629	-0.00504723	-0.00326563
									114.5	7.49631e-05	-9.80621e-06	-0.000462399	-0.00198072	-0.00504683	-0.00325701
									114.6	7.45785e-05	-8.93378e-06	-0.00046225	-0.0019752	-0.00504641	-0.00324847
									114.7	7.41798e-05	-8.07878e-06	-0.000462141	-0.00196974	-0.00504598	-0.00324002
									114.8	7.37662e-05	-7.24185e-06	-0.000462071	-0.00196433	-0.00504554	-0.00323165
									114.9	7.33372e-05	-6.42369e-06	-0.000462039	-0.00195897	-0.00504509	-0.00322336
									115	7.2892e-05	-5.62496e-06	-0.000462044	-0.00195367	-0.00504463	-0.00321514
									115.1	7.243e-05	-4.84642e-06	-0.000462087	-0.00194842	-0.00504416	-0.00320699
									115.2	7.19506e-05	-4.0888e-06	-0.000462166	-0.00194322	-0.00504368	-0.0031989
									115.3	7.1453e-05	-3.35291e-06	-0.000462281	-0.00193808	-0.00504318	-0.00319088
									115.4	7.09367e-05	-2.63954e-06	-0.000462432	-0.00193299	-0.00504267	-0.00318292
									115.5	7.14744e-05	-1.94952e-06	-0.000462619	-0.00192795	-0.00504216	-0.00317502
									115.6	7.19921e-05	-1.2837e-06	-0.000462841	-0.00192297	-0.00504163	-0.00316717
									115.7	7.24894e-05	-6.42939e-07	-0.000463099	-0.00191803	-0.00504109	-0.00315937
									115.8	7.29657e-05	-2.80985e-08	-0.000463393	-0.00191315	-0.00504053	-0.00315163
									115.9	7.34204e-05	5.59952e-07	-0.000463723	-0.00190832	-0.00503997	-0.00314393
									116	7.38532e-05	1.12032e-06	-0.00046409	-0.00190354	-0.00503939	-0.00313627
									116.1	7.42635e-05	1.65218e-06	-0.000464494	-0.00189881	-0.00503881	-0.00312865
									116.2	7.4651e-05	2.15462e-06	-0.000464935	-0.00189413	-0.00503821	-0.00312107
									116.3	7.50152e-05	2.6268e-06	-0.000465414	-0.0018895	-0.0050376	-0.00311352
									116.4	7.53557e-05	3.06789e-06	-0.000465931	-0.00188492	-0.00503698	-0.00310601
									116.5	7.56723e-05	3.47706e-06	-0.000466486	-0.00188039	-0.00503635	-0.00309852
									116.6	7.59647e-05	3.8535e-06	-0.000467081	-0.00187591	-0.0050357	-0.00309107
									116.7	7.62325e-05	4.19645e-06	-0.000467716	-0.00187147	-0.00503505	-0.00308363
									116.8	7.64755e-05	4.50516e-06	-0.00046839	-0.00186708	-0.00503439	-0.00307622
									116.9	7.66935e-05	4.77892e-06	-0.000469104	-0.00186274	-0.00503371	-0.00306883
									117	7.68863e-05	5.01706e-06	-0.00046986	-0.00185844	-0.00503303	-0.00306146
									117.1	7.70537e-05	5.21894e-06	-0.000470656	-0.00185418	-0.00503233	-0.0030541
									117.2	7.71957e-05	5.38398e-06	-0.000471492	-0.00184997	-0.00503163	-0.00304675
									117.3	7.7312e-05	5.5116e-06	-0.00047237	-0.00184581	-0.00503092	-0.00303941
									117.4	7.74026e-05	5.60132e-06	-0.000473289	-0.00184169	-0.00503019	-0.00303207
									117.5	7.74674e-05	5.6527e-06	-0.000474248	-0.0018376	-0.00502946	-0.00302475
									117.6	7.75063e-05	5.66534e-06	-0.000475248	-0.00183357	-0.00502872	-0.00301742
									117.7	7.75194e-05	5.6389e-06	-0.000476287	-0.00182957	-0.00502798	-0.0030101
									117.8	7.75065e-05	5.5731e-06	-0.000477366	-0.00182561	-0.00502722	-0.00300277
									117.9	7.74677e-05	5.46773e-06	-0.000478483	-0.00182168	-0.00502646	-0.00299544
									118	7.7403e-05	5.32261e-06	-0.000479639	-0.0018178	-0.00502569	-0.0029881
									118.1	7.73125e-05	5.13769e-06	-0.000480831	-0.00181395	-0.00502492	-0.00298075
									118.2	7.7196e-05	5.45404e-06	-0.000482058	-0.00181014	-0.00502414	-0.0029734
									118.3	7.70538e-05	5.7306e-06	-0.00048332	-0.00180637	-0.00502336	-0.00296603
									118.4	7.68858e-05	5.96747e-06	-0.000484615	-0.00180263	-0.00502257	-0.00295864
									118.5	7.66921e-05	6.16484e-06	-0.000485942	-0.00179892	-0.00502177	-0.00295124
									118.6	7.64728e-05	6.32298e-06	-0.000487297	-0.00179524	-0.00502098	-0.00294383
									118.7	7.62279e-05	6.44222e-06	-0.000488681	-0.0017916	-0.00502017	-0.00293639
									118.8	7.59576e-05	6.52296e-06	-0.000490089	-0.00178798	-0.00501937	-0.00292893
									118.9	7.56619e-05	6.56568e-06	-0.000491521	-0.0017844	-0.00501856	-0.00292145
									119	7.53411e-05	6.57094e-06	-0.000492973	-0.00178084	-0.00501775	-0.00291395
									119.1	7.4995e-05	6.53937e-06	-0.000494444	-0.00177731	-0.00501693	-0.00290642
									119.2	7.46239e-05	6.47166e-06	-0.00049593	-0.0017738	-0.00501611	-0.00289886
									119.3	7.4228e-05	6.3686e-06	-0.000497428	-0.00177032	-0.00501529	-0.00289127
									119.4	7.38073e-05	6.231e-06	-0.000498935	-0.00176686	-0.00501446	-0.00288366
									119.5	7.33621e-05	6.05977e-06	-0.000500448	-0.00176343	-0.00501364	-0.00287601
									119.6	7.28924e-05	5.85586e-06	-0.000501964	-0.00176001	-0.00501281	-0.00286833
									119.7	7.23984e-05	5.62028e-06	-0.00050348	-0.00175662	-0.00501197	-0.00286062
									119.8	7.18803e-05	5.3541e-06	-0.000504991	-0.00175325	-0.00501113	-0.00285288
									119.9	7.13382e-05	5.05844e-06	-0.000506494	-0.00174989	-0.00501029	-0.0028451
									120	7.07725e-05	4.73445e-06	-0.000507986	-0.00174655	-0.00500944	-0.00283728
									120.1	7.01832e-05	4.38332e-06	-0.000509462	-0.00174323	-0.00500859	-0.00282943
									120.2	6.95706e-05	4.00627e-06	-0.000510919	-0.00173992	-0.00500774	-0.00282155
									120.3	6.89348e-05	3.60458e-06	-0.000512354	-0.00173662	-0.00500688	-0.00281362
									120.4	6.82762e-05	3.17951e-06	-0.000513761	-0.00173334	-0.00500601	-0.00280566
									120.5	6.75949e-05	2.73236e-06	-0.000515139	-0.00173006	-0.00500513	-0.00279766
									120.6	6.68913e-05	2.26444e-06	-0.000516482	-0.0017268	-0.00500425	-0.00278962
									120.7	6.61655e-05	1.77704e-06	-0.000517788	-0.00172355	-0.00500336	-0.00278155
									120.8	6.54178e-05	1.2715e-06	-0.000519053	-0.0017203	-0.00500246	-0.00277343
									120.9	6.46487e-05	7.49089e-07	-0.000520273	-0.00171705	-0.00500155	-0.00276528
									121	6.38582e-05	2.11125e-07	-0.000521446	-0.00171382	-0.00500063	-0.00275709
									121.1	6.30469e-05	-3.41115e-07	-0.000522567	-0.00171058	-0.00499969	-0.00274885
									121.2	6.2215e-05	-9.06378e-07	-0.000523636	-0.00170735	-0.00499875	-0.00274058
									121.3	6.13628e-05	-1.48343e-06	-0.000524648	-0.00170412	-0.00499779	-0.00273228
									121.4	6.04908e-05	-2.07104e-06	-0.000525602	-0.00170089	-0.00499681	-0.00272393
									121.5	5.95993e-05	-2.66805e-06	-0.000526494	-0.00169766	-0.00499582	-0.00271555
									121.6	5.86887e-05	-3.27332e-06	-0.000527324	-0.00169443	-0.00499482	-0.00270712
									121.7	5.77595e-05	-3.88575e-06	-0.000528089	-0.00169119	-0.00499379	-0.00269866
									121.8	5.68121e-05	-4.50422e-06	-0.000528789	-0.00168795	-0.00499275	-0.00269017
									121.9	5.5847e-05	-5.12776e-06	-0.000529421	-0.0016847	-0.00499168	-0.00268164
									122	5.48646e-05	-5.75535e-06	-0.000529984	-0.00168144	-0.0049906	-0.00267307
									122.1	5.38655e-05	-6.38605e-06	-0.000530478	-0.00167818	-0.00498949	-0.00266447
									122.2	5.28501e-05	-7.01891e-06	-0.000530903	-0.00167491	-0.00498836	-0.00265583
									122.3	5.18192e-05	-7.65311e-06	-0.000531258	-0.00167162	-0.0049872	-0.00264716
									122.4	5.07731e-05	-8.28864e-06	-0.000531543	-0.00166833	-0.00498602	-0.00263846
									122.5	4.97125e-05	-8.9247e-06	-0.000531757	-0.00166502	-0.00498481	-0.00262973
									122.6	4.86381e-05	-9.56049e-06	-0.000531903	-0.0016617	-0.00498357	-0.00262097
									122.7	4.75504e-05	-1.01953e-05	-0.000531978	-0.00165837	-0.0049823	-0.00261217
									122.8	4.64501e-05	-1.08284e-05	-0.000531985	-0.00165501	-0.004981	-0.00260335
									122.9	4.5338e-05	-1.14591e-05	-0.000531925	-0.00165164	-0.00497967	-0.0025945
									123	4.42146e-05	-1.20867e-05	-0.000531797	-0.00164826	-0.00497831	-0.00258563
									123.1	4.30808e-05	-1.27105e-05	-0.000531603	-0.00164485	-0.0049769	-0.00257673
									123.2	4.19373e-05	-1.33299e-05	-0.000531343	-0.00164143	-0.00497546	-0.0025678
									123.3	4.07848e-05	-1.39443e-05	-0.00053102	-0.00163798	-0.00497399	-0.00255885
									123.4	3.96242e-05	-1.4553e-05	-0.000530633	-0.00163451	-0.00497247	-0.00254988
									123.5	3.84561e-05	-1.51555e-05	-0.000530185	-0.00163102	-0.00497091	-0.00254089
									123.6	3.72816e-05	-1.5751e-05	-0.000529676	-0.00162751	-0.00496931	-0.00253187
									123.7	3.61013e-05	-1.6339e-05	-0.000529107	-0.00162397	-0.00496767	-0.00252284
									123.8	3.49161e-05	-1.69189e-05	-0.000528479	-0.0016204	-0.00496597	-0.00251379
									123.9	3.3727e-05	-1.749e-05	-0.000527795	-0.00161681	-0.00496424	-0.00250473
									124	3.25348e-05	-1.80518e-05	-0.000527053	-0.00161319	-0.00496245	-0.00249565
									124.1	3.13403e-05	-1.86034e-05	-0.000526256	-0.00160954	-0.00496061	-0.00248655
									124.2	3.01445e-05	-1.91444e-05	-0.000525404	-0.00160587	-0.00495872	-0.00247744
									124.3	2.89484e-05	-1.96741e-05	-0.000524497	-0.00160217	-0.00495677	-0.00246832
									124.4	2.77527e-05	-2.01918e-05	-0.000523538	-0.00159843	-0.00495477	-0.00245919
									124.5	2.65585e-05	-2.06968e-05	-0.000522525	-0.00159466	-0.00495271	-0.00245005
									124.6		-2.11884e-05	-0.000521461	-0.00159087	-0.00495059	-0.00244091
									124.7		-2.16659e-05	-0.000520344	-0.00158704	-0.00494841	-0.00243175
									124.8		-2.21287e-05	-0.000519175	-0.00158318	-0.00494616	-0.00242259
									124.9		-2.25761e-05	-0.000517955	-0.00157928	-0.00494385	-0.00241342
									125		-2.30074e-05	-0.000516683	-0.00157535	-0.00494148	-0.00240425
									125.1		-2.34218e-05	-0.00051536	-0.00157139	-0.00493903	-0.00239507
									125.2		-2.38188e-05	-0.000513984	-0.00156739	-0.0049365	-0.0023859
									125.3		-2.41975e-05	-0.000512557	-0.00156335	-0.00493391	-0.00237672
									125.4		-2.45574e-05	-0.000511078	-0.00155928	-0.00493123	-0.00236754
									125.5		-2.48979e-05	-0.000509546	-0.00155518	-0.00492848	-0.00235836
									125.6		-2.52182e-05	-0.000507961	-0.00155104	-0.00492564	-0.00234919
									125.7		-2.55179e-05	-0.000506323	-0.00154686	-0.00492273	-0.00234002
									125.8		-2.57963e-05	-0.000504631	-0.00154264	-0.00491972	-0.00233085
									125.9		-2.60529e-05	-0.000502885	-0.00153838	-0.00491662	-0.00232169
									126		-2.62872e-05	-0.000501084	-0.00153409	-0.00491344	-0.00231253
									126.1		-2.64987e-05	-0.000499228	-0.00152976	-0.00491015	-0.00230338
									126.2		-2.6687e-05	-0.000497316	-0.00152539	-0.00490677	-0.00229424
									126.3		-2.68518e-05	-0.000495348	-0.00152099	-0.00490329	-0.00228511
									126.4		-2.69925e-05	-0.000493324	-0.00151654	-0.00489971	-0.00227599
									126.5		-2.71089e-05	-0.000491242	-0.00151206	-0.00489602	-0.00226688
									126.6		-2.72006e-05	-0.000489104	-0.00150753	-0.00489222	-0.00225778
									126.7		-2.72674e-05	-0.000486907	-0.00150297	-0.0048883	-0.00224869
									126.8		-2.73091e-05	-0.000484653	-0.00149837	-0.00488428	-0.00223962
									126.9		-2.73253e-05	-0.000482341	-0.00149373	-0.00488013	-0.00223057
									127		-2.73158e-05	-0.000479972	-0.00148905	-0.00487587	-0.00222153
									127.1		-2.72804e-05	-0.000477544	-0.00148434	-0.00487148	-0.00221251
									127.2		-2.72189e-05	-0.000475058	-0.00147959	-0.00486697	-0.00220351
									127.3		-2.71311e-05	-0.000472514	-0.00147479	-0.00486232	-0.00219453
									127.4		-2.70167e-05	-0.000469913	-0.00146996	-0.00485755	-0.00218557
									127.5		-2.68755e-05	-0.000467255	-0.0014651	-0.00485264	-0.00217663
									127.6		-2.67072e-05	-0.000464539	-0.00146019	-0.00484759	-0.00216772
									127.7		-2.65116e-05	-0.000461767	-0.00145525	-0.0048424	-0.00215882
									127.8		-2.62884e-05	-0.000458939	-0.00145027	-0.00483707	-0.00214996
									127.9		-2.60373e-05	-0.000456055	-0.00144525	-0.0048316	-0.00214112
									128		-2.5758e-05	-0.000453117	-0.0014402	-0.00482597	-0.00213231
									128.1		-2.54501e-05	-0.000450124	-0.00143512	-0.0048202	-0.00212353
									128.2		-2.51133e-05	-0.000447078	-0.00143	-0.00481428	-0.00211477
									128.3		-2.47473e-05	-0.000443979	-0.00142484	-0.0048082	-0.00210605
									128.4		-2.43517e-05	-0.000440829	-0.00141965	-0.00480197	-0.00209736
									128.5		-2.3926e-05	-0.000437628	-0.00141443	-0.00479558	-0.0020887
									128.6		-2.347e-05	-0.000434377	-0.00140917	-0.00478902	-0.00208007
									128.7		-2.29833e-05	-0.000431078	-0.00140388	-0.00478231	-0.00207148
									128.8		-2.24655e-05	-0.000427731	-0.00139856	-0.00477544	-0.00206293
									128.9		-2.19162e-05	-0.000424339	-0.00139321	-0.0047684	-0.00205441
									129		-2.13353e-05	-0.000420902	-0.00138782	-0.00476119	-0.00204593
									129.1		-2.07223e-05	-0.000417422	-0.00138241	-0.00475382	-0.00203748
									129.2		-2.00771e-05	-0.0004139	-0.00137697	-0.00474628	-0.00202908
									129.3		-1.93994e-05	-0.000410339	-0.0013715	-0.00473857	-0.00202071
									129.4		-1.96429e-05	-0.00040674	-0.00136601	-0.00473069	-0.00201239
									129.5		-1.98535e-05	-0.000403104	-0.00136049	-0.00472264	-0.0020041
									129.6		-2.00312e-05	-0.000399435	-0.00135494	-0.00471442	-0.00199586
									129.7		-2.01758e-05	-0.000395733	-0.00134937	-0.00470603	-0.00198766
									129.8		-2.02875e-05	-0.000392002	-0.00134377	-0.00469746	-0.00197951
									129.9		-2.03662e-05	-0.000388244	-0.00133815	-0.00468873	-0.00197139
									130		-2.0412e-05	-0.00038446	-0.00133251	-0.00467982	-0.00196333
									130.1		-2.04252e-05	-0.000380654	-0.00132685	-0.00467074	-0.0019553
									130.2		-2.04057e-05	-0.000376828	-0.00132117	-0.00466149	-0.00194733
									130.3		-2.03541e-05	-0.000372984	-0.00131547	-0.00465206	-0.0019394
									130.4		-2.02704e-05	-0.000369127	-0.00130975	-0.00464247	-0.00193151
									130.5		-2.01553e-05	-0.000365257	-0.00130402	-0.0046327	-0.00192368
									130.6			-0.000361379	-0.00129827	-0.00462276	-0.00191589
									130.7			-0.000357495	-0.0012925	-0.00461264	-0.00190815
									130.8			-0.000353608	-0.00128672	-0.00460236	-0.00190045
									130.9			-0.000349722	-0.00128093	-0.00459191	-0.00189281
									131			-0.000345838	-0.00127513	-0.00458129	-0.00188522
									131.1			-0.00034196	-0.00126932	-0.0045705	-0.00187767
									131.2			-0.000338092	-0.0012635	-0.00455954	-0.00187018
									131.3			-0.000334235	-0.00125767	-0.00454841	-0.00186274
									131.4			-0.000330393	-0.00125183	-0.00453712	-0.00185534
									131.5			-0.000326569	-0.00124599	-0.00452566	-0.001848
									131.6			-0.000322765	-0.00124015	-0.00451403	-0.00184071
									131.7			-0.000318984	-0.0012343	-0.00450224	-0.00183347
									131.8			-0.000315228	-0.00122845	-0.00449029	-0.00182628
									131.9			-0.000311501	-0.0012226	-0.00447817	-0.00181914
									132			-0.000307803	-0.00121676	-0.00446589	-0.00181206
									132.1			-0.000304139	-0.00121091	-0.00445345	-0.00180502
									132.2			-0.000300508	-0.00120507	-0.00444084	-0.00179804
									132.3			-0.000296915	-0.00119923	-0.00442808	-0.00179111
									132.4			-0.00029336	-0.0011934	-0.00441515	-0.00178424
									132.5			-0.000289845	-0.00118757	-0.00440207	-0.00177741
									132.6			-0.000286372	-0.00118175	-0.00438883	-0.00177064
									132.7			-0.000282942	-0.00117595	-0.00437544	-0.00176392
									132.8			-0.000279556	-0.00117015	-0.00436188	-0.00175725
									132.9			-0.000276216	-0.00116437	-0.00434817	-0.00175063
									133			-0.000272924	-0.0011586	-0.00433431	-0.00174407
									133.1			-0.000269679	-0.00115284	-0.00432029	-0.00173755
									133.2			-0.000266483	-0.0011471	-0.00430613	-0.00173109
									133.3			-0.000263336	-0.00114138	-0.00429181	-0.00172468
									133.4			-0.000260239	-0.00113568	-0.00427734	-0.00171832
									133.5			-0.000257194	-0.00112999	-0.00426272	-0.00171201
									133.6			-0.000254199	-0.00112433	-0.00424795	-0.00170576
									133.7			-0.000251256	-0.00111869	-0.00423303	-0.00169955
									133.8			-0.000248365	-0.00111308	-0.00421798	-0.00169339
									133.9			-0.000245526	-0.00110748	-0.00420277	-0.00168728
									134			-0.000242739	-0.00110192	-0.00418743	-0.00168122
									134.1			-0.000240005	-0.00109638	-0.00417194	-0.00167522
									134.2			-0.000237322	-0.00109087	-0.00415631	-0.00166926
									134.3			-0.000234692	-0.00108539	-0.00414055	-0.00166334
									134.4			-0.000232114	-0.00107994	-0.00412466	-0.00165748
									134.5			-0.000229588	-0.00107452	-0.00410863	-0.00165166
									134.6			-0.000227113	-0.00106914	-0.00409246	-0.00164589
									134.7			-0.000224689	-0.00106378	-0.00407617	-0.00164017
									134.8			-0.000222316	-0.00105847	-0.00405976	-0.00163449
									134.9			-0.000219993	-0.00105319	-0.00404322	-0.00162885
									135			-0.00021772	-0.00104795	-0.00402656	-0.00162326
									135.1			-0.000215496	-0.00104274	-0.00400978	-0.00161772
									135.2			-0.00021332	-0.00103758	-0.00399289	-0.00161221
									135.3			-0.000211192	-0.00103245	-0.00397588	-0.00160675
									135.4			-0.00020911	-0.00102737	-0.00395876	-0.00160133
									135.5			-0.000207075	-0.00102233	-0.00394154	-0.00159595
									135.6			-0.000205085	-0.00101733	-0.00392422	-0.00159061
									135.7			-0.000203139	-0.00101237	-0.0039068	-0.00158531
									135.8			-0.000201236	-0.00100747	-0.00388928	-0.00158005
									135.9			-0.000199374	-0.0010026	-0.00387167	-0.00157482
									136			-0.000197554	-0.000997786	-0.00385398	-0.00156963
									136.1			-0.000195773	-0.000993017	-0.0038362	-0.00156448
									136.2			-0.00019403	-0.000988296	-0.00381834	-0.00155936
									136.3			-0.000192324	-0.000983625	-0.0038004	-0.00155427
									136.4			-0.000190653	-0.000979003	-0.00378239	-0.00154922
									136.5			-0.000189017	-0.000974432	-0.00376431	-0.0015442
									136.6			-0.000187414	-0.000969912	-0.00374617	-0.00153921
									136.7			-0.000185842	-0.000965444	-0.00372797	-0.00153424
									136.8			-0.0001843	-0.000961029	-0.00370972	-0.00152931
									136.9			-0.000182786	-0.000956666	-0.00369141	-0.0015244
									137			-0.000181299	-0.000952357	-0.00367306	-0.00151952
									137.1			-0.000179839	-0.000948103	-0.00365466	-0.00151466
									137.2			-0.000178402	-0.000943903	-0.00363622	-0.00150983
									137.3			-0.000176988	-0.000939759	-0.00361774	-0.00150502
									137.4			-0.000175596	-0.00093567	-0.00359924	-0.00150024
									137.5			-0.000174225	-0.000931637	-0.00358071	-0.00149547
									137.6			-0.000172873	-0.000927661	-0.00356215	-0.00149072
									137.7			-0.000171539	-0.000923742	-0.00354357	-0.001486
									137.8			-0.000170221	-0.00091988	-0.00352498	-0.00148129
									137.9			-0.00016892	-0.000916076	-0.00350637	-0.0014766
									138			-0.000167634	-0.00091233	-0.00348775	-0.00147193
									138.1			-0.000166362	-0.000908641	-0.00346913	-0.00146727
									138.2			-0.000165104	-0.000905011	-0.00345051	-0.00146263
									138.3			-0.000163859	-0.00090144	-0.00343188	-0.001458
									138.4			-0.000162625	-0.000897927	-0.00341326	-0.00145339
									138.5			-0.000161403	-0.000894473	-0.00339464	-0.00144879
									138.6			-0.000160193	-0.000891077	-0.00337603	-0.0014442
									138.7			-0.000158993	-0.000887741	-0.00335744	-0.00143962
									138.8			-0.000157803	-0.000884464	-0.00333885	-0.00143506
									138.9			-0.000156623	-0.000881245	-0.00332029	-0.0014305
									139			-0.000155453	-0.000878086	-0.00330174	-0.00142596
									139.1			-0.000154293	-0.000874985	-0.00328321	-0.00142142
									139.2			-0.000153141	-0.000871944	-0.00326471	-0.0014169
									139.3			-0.000151998	-0.000868961	-0.00324623	-0.00141238
									139.4			-0.000150863	-0.000866036	-0.00322778	-0.00140787
									139.5			-0.000149737	-0.00086317	-0.00320936	-0.00140337
									139.6			-0.000148619	-0.000860362	-0.00319097	-0.00139887
									139.7			-0.000147508	-0.000857612	-0.00317261	-0.00139438
									139.8			-0.000146404	-0.00085492	-0.00315429	-0.0013899
									139.9			-0.000145306	-0.000852284	-0.003136	-0.00138542
									140			-0.000144214	-0.000849706	-0.00311774	-0.00138095
									140.1			-0.000143127	-0.000847184	-0.00309953	-0.00137649
									140.2			-0.000142045	-0.000844719	-0.00308136	-0.00137203
									140.3			-0.000140966	-0.000842309	-0.00306322	-0.00136758
									140.4			-0.000139889	-0.000839955	-0.00304513	-0.00136313
									140.5			-0.000138814	-0.000837656	-0.00302709	-0.00135868
									140.6			-0.000137739	-0.000835411	-0.00300908	-0.00135424
									140.7			-0.000136663	-0.00083322	-0.00299113	-0.0013498
									140.8			-0.000135585	-0.000831082	-0.00297322	-0.00134536
									140.9			-0.000134503	-0.000828998	-0.00295536	-0.00134093
									141			-0.000133416	-0.000826965	-0.00293755	-0.0013365
									141.1			-0.000132322	-0.000824983	-0.00291979	-0.00133207
									141.2			-0.00013122	-0.000823053	-0.00290209	-0.00132765
									141.3			-0.000130108	-0.000821173	-0.00288443	-0.00132322
									141.4			-0.000128984	-0.000819343	-0.00286684	-0.0013188
									141.5			-0.000127847	-0.000817561	-0.0028493	-0.00131438
									141.6			-0.000126695	-0.000815827	-0.00283181	-0.00130995
									141.7			-0.000125526	-0.000814141	-0.00281439	-0.00130553
									141.8			-0.000124339	-0.000812501	-0.00279703	-0.00130111
									141.9			-0.000123131	-0.000810907	-0.00277973	-0.00129668
									142			-0.000121903	-0.000809357	-0.00276249	-0.00129226
									142.1			-0.000120651	-0.000807852	-0.00274532	-0.00128783
									142.2			-0.000119375	-0.00080639	-0.00272822	-0.0012834
									142.3			-0.000118073	-0.00080497	-0.00271118	-0.00127897
									142.4			-0.000116744	-0.000803592	-0.00269422	-0.00127453
									142.5			-0.000115387	-0.000802254	-0.00267733	-0.00127009
									142.6			-0.000114	-0.000800955	-0.00266051	-0.00126565
									142.7			-0.000112584	-0.000799696	-0.00264377	-0.0012612
									142.8			-0.000111136	-0.000798474	-0.00262711	-0.00125675
									142.9			-0.000109656	-0.000797288	-0.00261053	-0.00125229
									143			-0.000108144	-0.000796139	-0.00259403	-0.00124783
									143.1			-0.0001066	-0.000795024	-0.00257761	-0.00124336
									143.2			-0.000105022	-0.000793942	-0.00256128	-0.00123889
									143.3			-0.000103411	-0.000792894	-0.00254503	-0.0012344
									143.4			-0.000101766	-0.000791877	-0.00252888	-0.00122991
									143.5			-0.000100088	-0.000790891	-0.00251282	-0.00122541
									143.6			-9.83767e-05	-0.000789934	-0.00249685	-0.00122091
									143.7			-9.66323e-05	-0.000789005	-0.00248097	-0.00121639
									143.8			-9.48554e-05	-0.000788105	-0.00246519	-0.00121187
									143.9			-9.30464e-05	-0.00078723	-0.00244951	-0.00120734
									144			-9.12059e-05	-0.000786381	-0.00243393	-0.0012028
									144.1			-8.93345e-05	-0.000785555	-0.00241845	-0.00119825
									144.2			-8.74332e-05	-0.000784754	-0.00240307	-0.00119369
									144.3			-8.55029e-05	-0.000783973	-0.00238779	-0.00118913
									144.4			-8.35445e-05	-0.000783214	-0.00237262	-0.00118455
									144.5			-8.15593e-05	-0.000782475	-0.00235755	-0.00117997
									144.6			-7.95483e-05	-0.000781754	-0.00234259	-0.00117537
									144.7			-7.75129e-05	-0.000781051	-0.00232774	-0.00117077
									144.8			-7.54545e-05	-0.000780365	-0.00231299	-0.00116616
									144.9			-7.33746e-05	-0.000779693	-0.00229835	-0.00116154
									145			-7.12747e-05	-0.000779036	-0.00228382	-0.00115692
									145.1			-6.91565e-05	-0.000778393	-0.0022694	-0.00115228
									145.2			-6.70216e-05	-0.000777761	-0.00225509	-0.00114764
									145.3			-6.4872e-05	-0.00077714	-0.00224088	-0.00114299
									145.4			-6.27094e-05	-0.000776529	-0.00222679	-0.00113834
									145.5			-6.05357e-05	-0.000775927	-0.0022128	-0.00113368
									145.6			-5.83531e-05	-0.000775333	-0.00219892	-0.00112902
									145.7			-5.61636e-05	-0.000774745	-0.00218514	-0.00112435
									145.8			-5.39692e-05	-0.000774163	-0.00217147	-0.00111968
									145.9			-5.17722e-05	-0.000773585	-0.00215791	-0.00111501
									146			-4.95748e-05	-0.000773011	-0.00214445	-0.00111033
									146.1			-4.73791e-05	-0.000772439	-0.00213109	-0.00110566
									146.2			-4.51877e-05	-0.000771868	-0.00211784	-0.00110098
									146.3			-4.30025e-05	-0.000771298	-0.00210469	-0.00109631
									146.4			-4.08261e-05	-0.000770727	-0.00209163	-0.00109163
									146.5			-3.86608e-05	-0.000770154	-0.00207868	-0.00108696
									146.6			-3.65088e-05	-0.000769579	-0.00206583	-0.0010823
									146.7			-3.43724e-05	-0.000768999	-0.00205307	-0.00107764
									146.8			-3.22539e-05	-0.000768415	-0.00204041	-0.00107299
									146.9			-3.01556e-05	-0.000767826	-0.00202784	-0.00106834
									147			-2.80796e-05	-0.000767229	-0.00201536	-0.0010637
									147.1			-2.6028e-05	-0.000766626	-0.00200298	-0.00105907
									147.2			-2.40029e-05	-0.000766013	-0.00199069	-0.00105446
									147.3			-2.20064e-05	-0.000765392	-0.00197848	-0.00104985
									147.4			-2.00402e-05	-0.000764759	-0.00196637	-0.00104526
									147.5			-1.81064e-05	-0.000764116	-0.00195434	-0.00104067
									147.6			-1.62065e-05	-0.00076346	-0.00194239	-0.00103611
									147.7			-1.43423e-05	-0.000762792	-0.00193053	-0.00103156
									147.8			-1.2981e-05	-0.00076211	-0.00191876	-0.00102703
									147.9			-1.16546e-05	-0.000761413	-0.00190707	-0.00102251
									148			-1.03637e-05	-0.000760701	-0.00189545	-0.00101801
									148.1			-9.10868e-06	-0.000759972	-0.00188392	-0.00101353
									148.2			-7.89017e-06	-0.000759227	-0.00187247	-0.00100908
									148.3			-6.70858e-06	-0.000758464	-0.0018611	-0.00100464
									148.4			-5.56429e-06	-0.000757683	-0.00184981	-0.00100022
									148.5			-4.45762e-06	-0.000756882	-0.00183859	-0.00099583
									148.6			-3.38891e-06	-0.000756062	-0.00182745	-0.000991459
									148.7			-2.35837e-06	-0.000755221	-0.00181639	-0.000987113
									148.8			-1.36626e-06	-0.000754359	-0.0018054	-0.000982792
									148.9			-4.12734e-07	-0.000753475	-0.00179449	-0.000978495
									149			5.02018e-07	-0.000752568	-0.00178366	-0.000974224
									149.1			1.37785e-06	-0.000751639	-0.0017729	-0.000969979
									149.2			2.21463e-06	-0.000750686	-0.00176221	-0.000965761
									149.3			3.01223e-06	-0.000749709	-0.0017516	-0.00096157
									149.4			3.77053e-06	-0.000748707	-0.00174107	-0.000957406
									149.5			4.4894e-06	-0.00074768	-0.00173061	-0.00095327
									149.6			5.1687e-06	-0.000746628	-0.00172022	-0.000949162
									149.7			5.8083e-06	-0.000745549	-0.00170991	-0.000945083
									149.8			6.40801e-06	-0.000744444	-0.00169967	-0.000941033
									149.9			6.96764e-06	-0.000743311	-0.0016895	-0.000937012
									150			7.48698e-06	-0.000742152	-0.00167941	-0.000933021
									150.1			7.96579e-06	-0.000740964	-0.00166939	-0.000929059
									150.2			8.40378e-06	-0.000739749	-0.00165945	-0.000925126
									150.3			8.80067e-06	-0.000738504	-0.00164958	-0.000921224
									150.4			9.1561e-06	-0.000737231	-0.00163979	-0.000917352
									150.5			9.4697e-06	-0.00073593	-0.00163007	-0.00091351
									150.6			9.74108e-06	-0.000734598	-0.00162042	-0.000909699
									150.7			9.96983e-06	-0.000733237	-0.00161085	-0.000905918
									150.8			1.01555e-05	-0.000731846	-0.00160135	-0.000902167
									150.9			1.02976e-05	-0.000730426	-0.00159193	-0.000898448
									151			1.03956e-05	-0.000728974	-0.00158258	-0.000894759
									151.1			1.04492e-05	-0.000727493	-0.0015733	-0.000891101
									151.2			1.04577e-05	-0.000725981	-0.0015641	-0.000887473
									151.3			1.04207e-05	-0.000724438	-0.00155498	-0.000883877
									151.4			1.03377e-05	-0.000722864	-0.00154592	-0.000880311
									151.5			1.02082e-05	-0.00072126	-0.00153694	-0.000876776
									151.6			1.00319e-05	-0.000719625	-0.00152804	-0.000873272
									151.7			9.80814e-06	-0.000717959	-0.0015192	-0.000869798
									151.8			9.53671e-06	-0.000716262	-0.00151044	-0.000866356
									151.9			9.21721e-06	-0.000714533	-0.00150175	-0.000862944
									152			8.84934e-06	-0.000712774	-0.00149313	-0.000859563
									152.1			8.43284e-06	-0.000710985	-0.00148459	-0.000856213
									152.2			7.96751e-06	-0.000709164	-0.00147611	-0.000852894
									152.3			7.45321e-06	-0.000707313	-0.00146771	-0.000849605
									152.4			6.88985e-06	-0.000705431	-0.00145938	-0.000846347
									152.5			6.27741e-06	-0.000703519	-0.00145111	-0.00084312
									152.6			5.61593e-06	-0.000701576	-0.00144292	-0.000839924
									152.7			4.90551e-06	-0.000699603	-0.00143479	-0.000836758
									152.8			4.13566e-06	-0.0006976	-0.00142674	-0.000833623
									152.9			5.04359e-06	-0.000695568	-0.00141874	-0.000830518
									153			5.89235e-06	-0.000693506	-0.00141082	-0.000827444
									153.1			6.68218e-06	-0.000691414	-0.00140296	-0.000824401
									153.2			7.41334e-06	-0.000689294	-0.00139517	-0.000821389
									153.3			8.0862e-06	-0.000687145	-0.00138745	-0.000818406
									153.4			8.70114e-06	-0.000684967	-0.00137979	-0.000815455
									153.5			9.25864e-06	-0.000682761	-0.00137219	-0.000812534
									153.6			9.75919e-06	-0.000680527	-0.00136466	-0.000809643
									153.7			1.02033e-05	-0.000678266	-0.00135719	-0.000806783
									153.8			1.05917e-05	-0.000675977	-0.00134978	-0.000803953
									153.9			1.09249e-05	-0.000673662	-0.00134244	-0.000801154
									154			1.12036e-05	-0.00067132	-0.00133516	-0.000798384
									154.1			1.14285e-05	-0.000668952	-0.00132794	-0.000795646
									154.2			1.16004e-05	-0.000666559	-0.00132079	-0.000792936
									154.3			1.17201e-05	-0.000664141	-0.0013137	-0.000790257
									154.4			1.17882e-05	-0.000661697	-0.00130667	-0.000787608
									154.5			1.18058e-05	-0.00065923	-0.0012997	-0.000784988
									154.6			1.17736e-05	-0.000656738	-0.0012928	-0.000782398
									154.7			1.16925e-05	-0.000654223	-0.00128596	-0.000779838
									154.8			1.18381e-05	-0.000651685	-0.00127918	-0.000777306
									154.9			1.19366e-05	-0.000649125	-0.00127247	-0.000774803
									155			1.19891e-05	-0.000646543	-0.00126582	-0.000772329
									155.1			1.19965e-05	-0.000643939	-0.00125923	-0.000769883
									155.2			1.19599e-05	-0.000641315	-0.00125271	-0.000767464
									155.3			1.18802e-05	-0.00063867	-0.00124626	-0.000765074
									155.4			1.17585e-05	-0.000636006	-0.00123987	-0.00076271
									155.5			1.1596e-05	-0.000633322	-0.00123355	-0.000760373
									155.6			1.13937e-05	-0.00063062	-0.0012273	-0.000758063
									155.7			1.11528e-05	-0.000627899	-0.00122111	-0.000755778
									155.8			1.08744e-05	-0.000625161	-0.001215	-0.000753518
									155.9			1.05597e-05	-0.000622406	-0.00120895	-0.000751283
									156			1.02098e-05	-0.000619635	-0.00120298	-0.000749072
									156.1			9.82616e-06	-0.000616848	-0.00119708	-0.000746884
									156.2			9.40982e-06	-0.000614045	-0.00119125	-0.000744719
									156.3			8.96206e-06	-0.000611228	-0.0011855	-0.000742575
									156.4			8.48414e-06	-0.000608397	-0.00117982	-0.000740453
									156.5			7.97731e-06	-0.000605553	-0.00117422	-0.00073835
									156.6			7.44283e-06	-0.000602696	-0.00116869	-0.000736267
									156.7			6.88196e-06	-0.000599827	-0.00116324	-0.000734203
									156.8			6.29594e-06	-0.000596946	-0.00115787	-0.000732156
									156.9			5.68603e-06	-0.000594055	-0.00115258	-0.000730126
									157			5.05342e-06	-0.000591153	-0.00114737	-0.000728111
									157.1			4.39934e-06	-0.000588242	-0.00114223	-0.000726111
									157.2			3.72498e-06	-0.000585321	-0.00113718	-0.000724125
									157.3			3.03149e-06	-0.000582393	-0.00113221	-0.000722151
									157.4			2.31999e-06	-0.000579456	-0.00112733	-0.000720188
									157.5			1.59157e-06	-0.000576513	-0.00112253	-0.000718236
									157.6			8.47341e-07	-0.000573563	-0.00111781	-0.000716293
									157.7			5.54054e-07	-0.000570607	-0.00111317	-0.000714357
									157.8			2.43217e-07	-0.000567646	-0.00110862	-0.000712428
									157.9			-8.49737e-08	-0.00056468	-0.00110416	-0.000710506
									158			-4.30292e-07	-0.00056171	-0.00109978	-0.000708587
									158.1			-7.92468e-07	-0.000558737	-0.00109548	-0.000706673
									158.2			-1.17123e-06	-0.000555762	-0.00109127	-0.00070476
									158.3			-1.56631e-06	-0.000552784	-0.00108715	-0.000702848
									158.4			-1.97742e-06	-0.000549805	-0.00108312	-0.000700936
									158.5			-2.40423e-06	-0.000546824	-0.00107917	-0.000699022
									158.6			-2.84643e-06	-0.000543844	-0.0010753	-0.000697105
									158.7			-3.30368e-06	-0.000540864	-0.00107153	-0.000695185
									158.8			-3.77562e-06	-0.000537885	-0.00106784	-0.00069326
									158.9			-4.26188e-06	-0.000534908	-0.00106423	-0.000691329
									159			-4.76207e-06	-0.000531932	-0.00106071	-0.000689391
									159.1			-5.2758e-06	-0.00052896	-0.00105728	-0.000687444
									159.2			-5.80267e-06	-0.00052599	-0.00105393	-0.000685488
									159.3			-6.34221e-06	-0.000523025	-0.00105067	-0.000683521
									159.4			-6.89403e-06	-0.000520064	-0.0010475	-0.000681542
									159.5			-7.45764e-06	-0.000517108	-0.00104441	-0.000679551
									159.6			-8.03261e-06	-0.000514157	-0.0010414	-0.000677547
									159.7			-8.61842e-06	-0.000511213	-0.00103848	-0.000675527
									159.8			-9.21463e-06	-0.000508275	-0.00103564	-0.000673492
									159.9			-9.8207e-06	-0.000505345	-0.00103288	-0.00067144
									160			-1.04361e-05	-0.000502422	-0.00103021	-0.000669372
									160.1			-1.10604e-05	-0.000499508	-0.00102762	-0.000667284
									160.2			-1.1693e-05	-0.000496602	-0.00102511	-0.000665178
									160.3			-1.23333e-05	-0.000493705	-0.00102268	-0.000663051
									160.4			-1.29809e-05	-0.000490818	-0.00102033	-0.000660904
									160.5			-1.36351e-05	-0.000487942	-0.00101806	-0.000658734
									160.6			-1.42953e-05	-0.000485076	-0.00101587	-0.000656543
									160.7			-1.49611e-05	-0.000482221	-0.00101376	-0.000654329
									160.8			-1.56318e-05	-0.000479378	-0.00101173	-0.000652091
									160.9			-1.63067e-05	-0.000476547	-0.00100977	-0.000649828
									161			-1.69854e-05	-0.000473728	-0.00100789	-0.000647541
									161.1			-1.76671e-05	-0.000470922	-0.00100608	-0.000645228
									161.2			-1.83513e-05	-0.00046813	-0.00100435	-0.000642889
									161.3			-1.90373e-05	-0.000465351	-0.00100269	-0.000640523
									161.4			-1.97244e-05	-0.000462587	-0.00100111	-0.00063813
									161.5			-2.0412e-05	-0.000459836	-0.000999595	-0.000635709
									161.6			-2.10995e-05	-0.000457101	-0.000998153	-0.00063326
									161.7			-2.1786e-05	-0.000454381	-0.000996781	-0.000630783
									161.8			-2.24711e-05	-0.000451677	-0.000995478	-0.000628276
									161.9			-2.31539e-05	-0.000448988	-0.000994243	-0.00062574
									162			-2.38337e-05	-0.000446316	-0.000993075	-0.000623173
									162.1			-2.45098e-05	-0.00044366	-0.000991973	-0.000620577
									162.2			-2.51815e-05	-0.000441021	-0.000990936	-0.00061795
									162.3			-2.5848e-05	-0.0004384	-0.000989962	-0.000615291
									162.4			-2.65085e-05	-0.000435795	-0.000989052	-0.000612601
									162.5			-2.71624e-05	-0.000433209	-0.000988202	-0.00060988
									162.6			-2.78088e-05	-0.00043064	-0.000987413	-0.000607126
									162.7			-2.84362e-05	-0.000428089	-0.000986682	-0.000604339
									162.8			-2.90438e-05	-0.000425557	-0.000986009	-0.00060152
									162.9			-2.96307e-05	-0.000423044	-0.000985392	-0.000598667
									163			-3.01958e-05	-0.000420549	-0.00098483	-0.00059578
									163.1			-3.07382e-05	-0.000418073	-0.000984322	-0.00059286
									163.2			-3.1257e-05	-0.000415617	-0.000983865	-0.000589905
									163.3			-3.17512e-05	-0.00041318	-0.000983458	-0.000586916
									163.4			-3.22199e-05	-0.000410763	-0.000983101	-0.000583891
									163.5			-3.26621e-05	-0.000408365	-0.00098279	-0.000580831
									163.6			-3.30769e-05	-0.000405987	-0.000982525	-0.000577735
									163.7			-3.34632e-05	-0.000403629	-0.000982304	-0.000574603
									163.8			-3.38202e-05	-0.000401291	-0.000982125	-0.000571434
									163.9			-3.41467e-05	-0.000398973	-0.000981986	-0.000568229
									164			-3.44419e-05	-0.000396675	-0.000981886	-0.000564986
									164.1			-3.47048e-05	-0.000394398	-0.000981823	-0.000561705
									164.2			-3.49344e-05	-0.000392141	-0.000981794	-0.000558387
									164.3			-3.51297e-05	-0.000389905	-0.000981798	-0.00055503
									164.4			-3.52897e-05	-0.000387689	-0.000981833	-0.000551634
									164.5			-3.54135e-05	-0.000385494	-0.000981896	-0.000548199
									164.6			-3.55e-05	-0.000383319	-0.000981987	-0.000544725
									164.7			-3.55483e-05	-0.000381164	-0.000982102	-0.000541211
									164.8			-3.55574e-05	-0.000379031	-0.000982241	-0.000537656
									164.9			-3.55264e-05	-0.000376917	-0.000982399	-0.000534062
									165			-3.54542e-05	-0.000374824	-0.000982576	-0.000530427
									165.1			-3.534e-05	-0.000372752	-0.00098277	-0.00052675
									165.2			-3.51827e-05	-0.0003707	-0.000982977	-0.000523033
									165.3			-3.49814e-05	-0.000368668	-0.000983197	-0.000519275
									165.4			-3.47352e-05	-0.000366657	-0.000983427	-0.000515475
									165.5			-3.44431e-05	-0.000364666	-0.000983664	-0.000511633
									165.6			-3.41044e-05	-0.000362695	-0.000983907	-0.00050775
									165.7			-3.3718e-05	-0.000360744	-0.000984154	-0.000503824
									165.8			-3.3283e-05	-0.000358813	-0.000984402	-0.000499858
									165.9			-3.27987e-05	-0.000356902	-0.000984649	-0.000495849
									166			-3.22642e-05	-0.00035501	-0.000984893	-0.000491799
									166.1			-3.16787e-05	-0.000353138	-0.000985133	-0.000487707
									166.2			-3.10414e-05	-0.000351285	-0.000985366	-0.000483573
									166.3			-3.03515e-05	-0.000349452	-0.00098559	-0.000479398
									166.4			-2.96084e-05	-0.000347637	-0.000985803	-0.000475183
									166.5			-2.88112e-05	-0.000345841	-0.000986004	-0.000470926
									166.6			-2.79595e-05	-0.000344064	-0.00098619	-0.000466629
									166.7			-2.70527e-05	-0.000342306	-0.000986359	-0.000462292
									166.8			-2.60904e-05	-0.000340566	-0.000986511	-0.000457916
									166.9			-2.50722e-05	-0.000338844	-0.000986643	-0.0004535
									167			-2.39975e-05	-0.00033714	-0.000986754	-0.000449046
									167.1			-2.28661e-05	-0.000335453	-0.000986842	-0.000444554
									167.2			-2.16776e-05	-0.000333784	-0.000986905	-0.000440024
									167.3			-2.04316e-05	-0.000332132	-0.000986942	-0.000435458
									167.4			-1.91279e-05	-0.000330497	-0.000986951	-0.000430855
									167.5			-1.77663e-05	-0.000328879	-0.000986931	-0.000426218
									167.6			-1.63467e-05	-0.000327277	-0.000986881	-0.000421546
									167.7			-1.48686e-05	-0.000325691	-0.0009868	-0.00041684
									167.8			-1.33322e-05	-0.000324122	-0.000986685	-0.000412101
									167.9			-1.17373e-05	-0.000322568	-0.000986536	-0.000407331
									168			-1.00838e-05	-0.000321029	-0.000986352	-0.000402529
									168.1			-8.37184e-06	-0.000319505	-0.000986132	-0.000397697
									168.2			-6.60134e-06	-0.000317997	-0.000985874	-0.000392836
									168.3			-4.77234e-06	-0.000316502	-0.000985577	-0.000387947
									168.4			-2.88499e-06	-0.000315022	-0.00098524	-0.00038303
									168.5			-4.57587e-06	-0.000313555	-0.000984863	-0.000378088
									168.6			-6.20873e-06	-0.000312103	-0.000984444	-0.000373119
									168.7			-7.78372e-06	-0.000310663	-0.000983982	-0.000368127
									168.8			-9.30103e-06	-0.000309236	-0.000983476	-0.000363112
									168.9			-1.0761e-05	-0.000307822	-0.000982926	-0.000358074
									169			-1.21639e-05	-0.000306421	-0.000982331	-0.000353015
									169.1			-1.351e-05	-0.000305031	-0.000981689	-0.000347936
									169.2			-1.47998e-05	-0.000303653	-0.000981	-0.000342837
									169.3			-1.60334e-05	-0.000302286	-0.000980263	-0.000337721
									169.4			-1.72114e-05	-0.00030093	-0.000979477	-0.000332587
									169.5			-1.83343e-05	-0.000299585	-0.000978642	-0.000327437
									169.6			-1.94022e-05	-0.00029825	-0.000977756	-0.000322272
									169.7			-2.04159e-05	-0.000296924	-0.000976819	-0.000317093
									169.8			-2.13757e-05	-0.000295609	-0.000975831	-0.0003119
									169.9			-2.22822e-05	-0.000294303	-0.00097479	-0.000306695
									170			-2.31357e-05	-0.000293005	-0.000973696	-0.000301479
									170.1			-2.39369e-05	-0.000291716	-0.000972548	-0.000296252
									170.2			-2.46863e-05	-0.000290436	-0.000971346	-0.000291015
									170.3			-2.53844e-05	-0.000289163	-0.000970088	-0.00028577
									170.4			-2.60317e-05	-0.000287897	-0.000968776	-0.000280516
									170.5			-2.66289e-05	-0.000286639	-0.000967407	-0.000275256
									170.6			-2.71765e-05	-0.000285388	-0.000965982	-0.000269989
									170.7			-2.76751e-05	-0.000284143	-0.000964499	-0.000264717
									170.8			-2.81253e-05	-0.000282904	-0.000962959	-0.000259441
									170.9			-2.85277e-05	-0.000281671	-0.000961362	-0.00025416
									171			-2.88829e-05	-0.000280443	-0.000959706	-0.000248877
									171.1			-2.91916e-05	-0.000279221	-0.000957992	-0.000243591
									171.2			-2.94543e-05	-0.000278003	-0.00095622	-0.000238304
									171.3			-2.96718e-05	-0.00027679	-0.000954389	-0.000233017
									171.4			-2.98448e-05	-0.000275581	-0.000952498	-0.000227729
									171.5			-2.99739e-05	-0.000274375	-0.000950549	-0.000222443
									171.6			-3.00599e-05	-0.000273173	-0.00094854	-0.000217158
									171.7			-3.01034e-05	-0.000271974	-0.000946472	-0.000211875
									171.8			-3.01052e-05	-0.000270778	-0.000944345	-0.000206595
									171.9			-3.00661e-05	-0.000269584	-0.000942159	-0.00020132
									172			-2.9987e-05	-0.000268392	-0.000939915	-0.00019605
									172.1			-2.98685e-05	-0.000267202	-0.000937612	-0.000190784
									172.2			-2.97116e-05	-0.000266014	-0.00093525	-0.000185525
									172.3			-2.95171e-05	-0.000264827	-0.000932831	-0.000180273
									172.4			-2.9286e-05	-0.000263641	-0.000930354	-0.000175029
									172.5			-2.9019e-05	-0.000262455	-0.00092782	-0.000169794
									172.6			-2.87173e-05	-0.00026127	-0.000925229	-0.000164568
									172.7			-2.83817e-05	-0.000260085	-0.000922583	-0.000159352
									172.8			-2.80133e-05	-0.0002589	-0.000919881	-0.000154148
									172.9			-2.76132e-05	-0.000257714	-0.000917125	-0.000148955
									173			-2.71824e-05	-0.000256527	-0.000914315	-0.000143775
									173.1			-2.67221e-05	-0.000255339	-0.000911452	-0.000138609
									173.2			-2.62333e-05	-0.000254151	-0.000908536	-0.000133457
									173.3			-2.57173e-05	-0.00025296	-0.00090557	-0.000128321
									173.4			-2.51752e-05	-0.000251768	-0.000902553	-0.0001232
									173.5			-2.46083e-05	-0.000250573	-0.000899487	-0.000118097
									173.6			-2.40179e-05	-0.000249377	-0.000896374	-0.000113012
									173.7			-2.34053e-05	-0.000248177	-0.000893213	-0.000107945
									173.8			-2.27718e-05	-0.000246976	-0.000890007	-0.000102898
									173.9			-2.21188e-05	-0.000245771	-0.000886757	-9.78713e-05
									174			-2.14478e-05	-0.000244563	-0.000883463	-9.2866e-05
									174.1			-2.076e-05	-0.000243352	-0.000880128	-8.78827e-05
									174.2			-2.0057e-05	-0.000242137	-0.000876753	-8.29225e-05
									174.3			-1.93403e-05	-0.000240919	-0.000873339	-7.79858e-05
									174.4			-1.86115e-05	-0.000239696	-0.000869888	-7.30739e-05
									174.5			-1.78719e-05	-0.00023847	-0.000866401	-6.81871e-05
									174.6			-1.71233e-05	-0.000237239	-0.000862881	-6.33265e-05
									174.7			-1.63671e-05	-0.000236004	-0.000859328	-5.84925e-05
									174.8			-1.56051e-05	-0.000234765	-0.000855744	-5.3686e-05
									174.9			-1.48388e-05	-0.000233521	-0.000852132	-4.89076e-05
									175			-1.40699e-05	-0.000232272	-0.000848492	-4.41578e-05
									175.1			-1.33e-05	-0.000231018	-0.000844826	-3.94374e-05
									175.2			-1.25309e-05	-0.000229759	-0.000841137	-3.47468e-05
									175.3			-1.17641e-05	-0.000228495	-0.000837426	-3.00864e-05
									175.4			-1.10014e-05	-0.000227226	-0.000833695	-2.54569e-05
									175.5			-1.02446e-05	-0.000225952	-0.000829945	-2.08584e-05
									175.6			-9.49519e-06	-0.000224672	-0.000826179	-1.62916e-05
									175.7			-8.75502e-06	-0.000223386	-0.000822398	-1.17566e-05
									175.8			-8.02578e-06	-0.000222095	-0.000818605	-7.2535e-06
									175.9			-7.30915e-06	-0.000220798	-0.0008148	-2.78295e-06
									176			-6.60679e-06	-0.000219496	-0.000810986	1.65523e-06
									176.1			-5.92044e-06	-0.000218188	-0.000807164	6.061e-06
									176.2			-5.25175e-06	-0.000216874	-0.000803337	1.0434e-05
									176.3			-4.6024e-06	-0.000215554	-0.000799505	1.47744e-05
									176.4			-3.97403e-06	-0.000214228	-0.000795672	1.90822e-05
									176.5			-3.36798e-06	-0.000212897	-0.000791838	2.33577e-05
									176.6			-2.78562e-06	-0.00021156	-0.000788004	2.76007e-05
									176.7			-2.22827e-06	-0.000210217	-0.000784173	3.18115e-05
									176.8			-1.69721e-06	-0.000208868	-0.000780347	3.53917e-05
									176.9			-1.19373e-06	-0.000207513	-0.000776526	3.89401e-05
									177			-7.19064e-07	-0.000206152	-0.000772712	4.16992e-05
									177.1			-2.74413e-07	-0.000204786	-0.000768907	4.44271e-05
									177.2			1.39025e-07	-0.000203413	-0.000765113	4.71243e-05
									177.3			5.2012e-07	-0.000202036	-0.000761329	4.97911e-05
									177.4			8.67762e-07	-0.000200652	-0.000757559	5.24279e-05
									177.5			1.18085e-06	-0.000199263	-0.000753802	5.50351e-05
									177.6			1.45839e-06	-0.000197868	-0.000750061	5.76132e-05
									177.7			1.69934e-06	-0.000196468	-0.000746337	6.01627e-05
									177.8			1.9028e-06	-0.000195063	-0.00074263	6.2684e-05
									177.9			2.06782e-06	-0.000193652	-0.000738942	6.51776e-05
									178			2.19352e-06	-0.000192236	-0.000735275	6.76438e-05
									178.1			2.27911e-06	-0.000190815	-0.000731629	7.00832e-05
									178.2			2.32379e-06	-0.000189389	-0.000728004	7.24963e-05
									178.3			2.32678e-06	-0.000187959	-0.000724404	7.48835e-05
									178.4			2.28741e-06	-0.000186523	-0.000720827	7.72454e-05
									178.5			2.20502e-06	-0.000185083	-0.000717276	7.95821e-05
									178.6			2.07899e-06	-0.000183638	-0.000713751	8.18943e-05
									178.7			1.90874e-06	-0.000182189	-0.000710253	8.41823e-05
									178.8			1.69372e-06	-0.000180736	-0.000706784	8.64464e-05
									178.9			1.43343e-06	-0.000179279	-0.000703344	8.86873e-05
									179			1.12742e-06	-0.000177818	-0.000699933	9.09049e-05
									179.1			7.75249e-07	-0.000176353	-0.000696553	9.30998e-05
									179.2			3.76508e-07	-0.000174884	-0.000693206	9.52721e-05
									179.3			1.57516e-06	-0.000173412	-0.00068989	9.74223e-05
									179.4			2.72654e-06	-0.000171937	-0.000686608	9.95503e-05
									179.5			3.83034e-06	-0.000170459	-0.000683361	0.000101657
									179.6			4.88628e-06	-0.000168978	-0.000680148	0.000103741
									179.7			5.89407e-06	-0.000167495	-0.000676971	0.000105804
									179.8			6.85349e-06	-0.000166009	-0.00067383	0.000107846
									179.9			7.7643e-06	-0.00016452	-0.000670727	0.000109866
									180			8.62629e-06	-0.00016303	-0.000667662	0.000111865
									180.1			9.43926e-06	-0.000161538	-0.000664635	0.000113843
									180.2			1.0203e-05	-0.000160044	-0.000661647	0.0001158
									180.3			1.09175e-05	-0.000158548	-0.0006587	0.000117735
									180.4			1.15824e-05	-0.000157052	-0.000655793	0.000119649
									180.5			1.21976e-05	-0.000155554	-0.000652926	0.000121541
									180.6			1.2763e-05	-0.000154055	-0.000650102	0.000123412
									180.7			1.32785e-05	-0.000152556	-0.000647319	0.000125261
									180.8			1.37439e-05	-0.000151057	-0.000644579	0.000127088
									180.9			1.41591e-05	-0.000149557	-0.000641882	0.000128894
									181			1.45239e-05	-0.000148058	-0.000639228	0.000130677
									181.1			1.48384e-05	-0.000146559	-0.000636617	0.000132437
									181.2			1.51024e-05	-0.00014506	-0.00063405	0.000134175
									181.3			1.53157e-05	-0.000143562	-0.000631527	0.000135891
									181.4			1.54784e-05	-0.000142065	-0.000629048	0.000137583
									181.5			1.55903e-05	-0.00014057	-0.000626613	0.000139253
									181.6			1.56515e-05	-0.000139076	-0.000624223	0.000140898
									181.7			1.56618e-05	-0.000137583	-0.000621877	0.00014252
									181.8			1.56212e-05	-0.000136093	-0.000619575	0.000144119
									181.9			1.55297e-05	-0.000134605	-0.000617317	0.000145693
									182			1.53874e-05	-0.000133119	-0.000615103	0.000147243
									182.1			1.51942e-05	-0.000131636	-0.000612932	0.000148768
									182.2				-0.000130156	-0.000610805	0.000150269
									182.3				-0.000128679	-0.000608721	0.000151745
									182.4				-0.000127205	-0.000606679	0.000153196
									182.5				-0.000125735	-0.000604679	0.000154621
									182.6				-0.000124269	-0.000602721	0.000156022
									182.7				-0.000122807	-0.000600804	0.000157397
									182.8				-0.000121349	-0.000598928	0.000158746
									182.9				-0.000119896	-0.00059709	0.000160069
									183				-0.000118447	-0.000595292	0.000161367
									183.1				-0.000117004	-0.000593532	0.000162638
									183.2				-0.000115565	-0.000591808	0.000163884
									183.3				-0.000114132	-0.000590121	0.000165104
									183.4				-0.000112705	-0.00058847	0.000166297
									183.5				-0.000111284	-0.000586852	0.000167465
									183.6				-0.000109868	-0.000585267	0.000168607
									183.7				-0.000108459	-0.000583715	0.000169722
									183.8				-0.000107056	-0.000582193	0.000170811
									183.9				-0.00010566	-0.0005807	0.000171875
									184				-0.000104271	-0.000579236	0.000172912
									184.1				-0.000102889	-0.000577799	0.000173923
									184.2				-0.000101515	-0.000576387	0.000174908
									184.3				-0.000100147	-0.000575	0.000175867
									184.4				-9.87876e-05	-0.000573635	0.000176801
									184.5				-9.74359e-05	-0.000572292	0.000177708
									184.6				-9.6092e-05	-0.000570968	0.000178589
									184.7				-9.47565e-05	-0.000569663	0.000179445
									184.8				-9.34293e-05	-0.000568374	0.000180274
									184.9				-9.21107e-05	-0.0005671	0.000181078
									185				-9.08006e-05	-0.00056584	0.000181855
									185.1				-8.94995e-05	-0.000564592	0.000182606
									185.2				-8.82073e-05	-0.000563354	0.000183331
									185.3				-8.69243e-05	-0.000562124	0.00018403
									185.4				-8.56506e-05	-0.000560902	0.000184703
									185.5				-8.43863e-05	-0.000559685	0.000185348
									185.6				-8.31316e-05	-0.000558472	0.000185967
									185.7				-8.18866e-05	-0.00055726	0.000186559
									185.8				-8.06514e-05	-0.00055605	0.000187124
									185.9				-7.94261e-05	-0.000554838	0.000187661
									186				-7.82109e-05	-0.000553623	0.000188171
									186.1				-7.70059e-05	-0.000552404	0.000188652
									186.2				-7.5811e-05	-0.00055118	0.000189105
									186.3				-7.46266e-05	-0.000549948	0.000189529
									186.4				-7.34526e-05	-0.000548707	0.000189924
									186.5				-7.22892e-05	-0.000547456	0.000190289
									186.6				-7.11364e-05	-0.000546194	0.000190625
									186.7				-6.99943e-05	-0.000544918	0.00019093
									186.8				-6.8863e-05	-0.000543628	0.000191204
									186.9				-6.77425e-05	-0.000542323	0.000191447
									187				-6.66329e-05	-0.000541001	0.000191658
									187.1				-6.55343e-05	-0.000539661	0.000191837
									187.2				-6.44468e-05	-0.000538302	0.000191984
									187.3				-6.33702e-05	-0.000536922	0.000192097
									187.4				-6.23049e-05	-0.000535522	0.000192177
									187.5				-6.12506e-05	-0.000534099	0.000192222
									187.6				-6.02076e-05	-0.000532652	0.000192233
									187.7				-5.91757e-05	-0.000531181	0.000192209
									187.8				-5.81551e-05	-0.000529685	0.00019215
									187.9				-5.71456e-05	-0.000528163	0.000192055
									188				-5.61475e-05	-0.000526614	0.000191924
									188.1				-5.51605e-05	-0.000525037	0.000191757
									188.2				-5.41849e-05	-0.000523432	0.000191552
									188.3				-5.32204e-05	-0.000521798	0.000191311
									188.4				-5.22673e-05	-0.000520133	0.000191032
									188.5				-5.13254e-05	-0.000518438	0.000190716
									188.6				-5.03946e-05	-0.000516711	0.000190362
									188.7				-4.94751e-05	-0.000514953	0.000189971
									188.8				-4.85666e-05	-0.000513162	0.000189541
									188.9				-4.76694e-05	-0.000511338	0.000189074
									189				-4.67832e-05	-0.00050948	0.000188568
									189.1				-4.59081e-05	-0.000507587	0.000188025
									189.2				-4.5044e-05	-0.00050566	0.000187444
									189.3				-4.41909e-05	-0.000503697	0.000186826
									189.4				-4.33486e-05	-0.000501699	0.00018617
									189.5				-4.25172e-05	-0.000499664	0.000185476
									189.6				-4.16966e-05	-0.000497593	0.000184747
									189.7				-4.08867e-05	-0.000495484	0.000183981
									189.8				-4.00875e-05	-0.000493338	0.000183178
									189.9				-3.92988e-05	-0.000491154	0.000182341
									190				-3.85207e-05	-0.000488932	0.000181468
									190.1				-3.7753e-05	-0.000486672	0.000180562
									190.2				-3.69956e-05	-0.000484372	0.000179621
									190.3				-3.62486e-05	-0.000482034	0.000178648
									190.4				-3.55116e-05	-0.000479657	0.000177643
									190.5				-3.47848e-05	-0.000477241	0.000176607
									190.6				-3.4068e-05	-0.000474785	0.00017554
									190.7				-3.33611e-05	-0.00047229	0.000174443
									190.8				-3.26639e-05	-0.000469756	0.000173319
									190.9				-3.19764e-05	-0.000467182	0.000172167
									191				-3.12986e-05	-0.00046457	0.000170988
									191.1				-3.06302e-05	-0.000461918	0.000169784
									191.2				-2.99711e-05	-0.000459227	0.000168556
									191.3				-2.93214e-05	-0.000456497	0.000167305
									191.4				-2.86808e-05	-0.00045373	0.000166033
									191.5				-2.80493e-05	-0.000450924	0.00016474
									191.6				-2.74266e-05	-0.000448081	0.000163427
									191.7				-2.68127e-05	-0.0004452	0.000162097
									191.8				-2.62075e-05	-0.000442283	0.00016075
									191.9				-2.56108e-05	-0.00043933	0.000159388
									192				-2.50226e-05	-0.000436342	0.000158011
									192.1				-2.44427e-05	-0.000433318	0.000156622
									192.2				-2.38709e-05	-0.000430261	0.000155222
									192.3				-2.33072e-05	-0.00042717	0.000153812
									192.4				-2.27515e-05	-0.000424047	0.000152393
									192.5				-2.22034e-05	-0.000420892	0.000150966
									192.6				-2.1663e-05	-0.000417706	0.000149534
									192.7				-2.11299e-05	-0.000414491	0.000148097
									192.8				-2.06043e-05	-0.000411247	0.000146657
									192.9				-2.00859e-05	-0.000407974	0.000145214
									193				-1.95745e-05	-0.000404675	0.000143771
									193.1				-1.90701e-05	-0.000401351	0.000142328
									193.2				-1.85725e-05	-0.000398001	0.000140886
									193.3				-1.80816e-05	-0.000394629	0.000139447
									193.4				-1.75972e-05	-0.000391233	0.000138012
									193.5				-1.71192e-05	-0.000387817	0.000136582
									193.6				-1.66475e-05	-0.000384381	0.000135158
									193.7				-1.6182e-05	-0.000380926	0.000133741
									193.8				-1.57225e-05	-0.000377454	0.000132333
									193.9				-1.52688e-05	-0.000373966	0.000130933
									194				-1.4821e-05	-0.000370462	0.000129543
									194.1				-1.43788e-05	-0.000366945	0.000128164
									194.2				-1.39421e-05	-0.000363416	0.000126797
									194.3				-1.35108e-05	-0.000359876	0.000125443
									194.4				-1.30847e-05	-0.000356326	0.000124102
									194.5				-1.26638e-05	-0.000352768	0.000122775
									194.6				-1.22478e-05	-0.000349203	0.000121463
									194.7				-1.18368e-05	-0.000345632	0.000120166
									194.8				-1.14304e-05	-0.000342057	0.000118886
									194.9				-1.10286e-05	-0.000338478	0.000117623
									195				-1.06315e-05	-0.000334897	0.000116377
									195.1				-1.02386e-05	-0.000331316	0.000115149
									195.2				-9.85007e-06	-0.000327736	0.00011394
									195.3				-9.46564e-06	-0.000324157	0.00011275
									195.4				-9.08525e-06	-0.000320582	0.00011158
									195.5				-8.70885e-06	-0.00031701	0.000110429
									195.6				-8.33626e-06	-0.000313444	0.0001093
									195.7				-7.96731e-06	-0.000309884	0.000108192
									195.8				-7.60197e-06	-0.000306332	0.000107105
									195.9				-7.24009e-06	-0.000302788	0.000106041
									196				-6.88159e-06	-0.000299253	0.000104998
									196.1				-6.52631e-06	-0.000295729	0.000103979
									196.2				-6.17421e-06	-0.000292216	0.000102983
									196.3				-5.82511e-06	-0.000288716	0.000102011
									196.4				-5.47907e-06	-0.000285228	0.000101063
									196.5				-5.13582e-06	-0.000281754	0.00010014
									196.6				-4.79533e-06	-0.000278294	9.92412e-05
									196.7				-4.45752e-06	-0.000274849	9.8368e-05
									196.8				-4.1223e-06	-0.00027142	9.75205e-05
									196.9				-3.78953e-06	-0.000268007	9.66992e-05
									197				-3.45914e-06	-0.000264611	9.59043e-05
									197.1				-3.13105e-06	-0.000261233	9.51363e-05
									197.2				-2.8052e-06	-0.000257872	9.43955e-05
									197.3				-2.48151e-06	-0.000254529	9.36825e-05
									197.4				-2.16067e-06	-0.000251205	9.29975e-05
									197.5				-1.84122e-06	-0.000247899	9.23408e-05
									197.6				-1.52309e-06	-0.000244613	9.17129e-05
									197.7				-1.86464e-06	-0.000241347	9.11142e-05
									197.8				-2.20757e-06	-0.0002381	9.05448e-05
									197.9				-2.5516e-06	-0.000234874	9.00054e-05
									198				-2.89685e-06	-0.000231668	8.94961e-05
									198.1				-3.24324e-06	-0.000228483	8.90172e-05
									198.2				-3.59074e-06	-0.000225318	8.85691e-05
									198.3				-3.93937e-06	-0.000222175	8.81522e-05
									198.4				-4.2889e-06	-0.000219053	8.77665e-05
									198.5				-4.63951e-06	-0.000215952	8.74124e-05
									198.6				-4.99107e-06	-0.000212873	8.70901e-05
									198.7				-5.34369e-06	-0.000209816	8.67999e-05
									198.8				-5.69709e-06	-0.000206781	8.65418e-05
									198.9				-6.05137e-06	-0.000203768	8.6316e-05
									199				-6.40649e-06	-0.000200778	8.61226e-05
									199.1				-6.76242e-06	-0.000197811	8.59618e-05
									199.2				-7.1192e-06	-0.000194866	8.58334e-05
									199.3				-7.47668e-06	-0.000191945	8.57375e-05
									199.4				-7.83488e-06	-0.000189047	8.56741e-05
[truncated: 449 more rows]

## Sheet: Fig 2
Figure 2. Structures of α7nAChR TMD+ICD.
Fig 2b Distribution of TMD+ICD residue intensity (peak height) collected from a HNCOCA NMR spectrum
Residue	Intensity
209	0.52066
210	0.31149
211	0.22945
212	0.20434
213	0.10609
214	0.12448
216	0.33986
221	0.08805
223	0.13076
224	0.30096
226	0.18268
227	0.41462
229	0.20093
230	0.15067
231	0.20305
232	0.30982
235	0.5406
236	0.23268
237	0.40932
238	0.15701
243	0.18353
245	0.09906
247	0.02818
248	0.17866
249	0.19841
251	0.17259
253	0.19095
254	0.22538
256	0.21848
257	0.29565
258	0.16742
259	0.23478
260	0.27976
261	0.28557
263	0.95534
264	1.03202
265	1.58275
266	1.22414
267	1.75799
268	1.24341
270	0.41166
271	0.16325
272	0.07937
273	0.31797
276	0.12492
277	0.11276
284	0.10423
287	0.16799
290	0.11507
294	0.49424
297	0.60447
298	0.56914
299	0.75
301	1.36636
302	1.92192
303	1.92454
304	1.30251
307	0.24701
308	0.22999
309	0.18965
310	0.16508
311	0.27229
312	0.20041
313	0.25621
314	0.19635
315	0.25751
317	0.18953
318	0.16231
319	0.23395
320	0.24485
321	0.24938
322	0.53465
323	0.3542
324	1.03225
325	2.33319
327	3.17238
328	4
329	6.18699
330	5.37517
331	4.3
332	4.98109
334	6.85621
335	4.5
336	3
337	0.73781
338	2.13205
339	3.2
340	3.2
341	3.1
342	2.62725
343	1.92623
344	3.09162
345	3.20343
346	2.51897
347	3.43837
348	3.03793
349	2.47811
350	2.39202
351	1.83214
352	1.57811
353	1.13597
357	1.7
358	2.3
359	1.52697
360	1.48776
361	1.88278
362	0.94893
363	0.79033
365	0.5435
366	0.59746
367	0.9758
368	0.67886
369	0.60687
370	0.60976
371	1.09709
372	0.9
373	1.2
374	0.95
375	0.67616
376	0.75
378	2.42087
380	3.13708
381	3.2789
382	3.06869
383	3
384	2.6655
385	2.66153
386	3.21547
387	3.5
388	2.81397
389	2.71096
390	2.93205
391	2.38911
393	3.07658
394	0.99191
395	1.54255
396	2.96915
397	1.21441
398	1.8
399	1.7
400	1.3861
401	1.59895
402	3.05308
403	2.1
406	1.67055
407	2.02618
408	1.6
410	0.24434
411	0.33611
412	0.24445
414	0.08859
415	0.04702
416	0.13658
417	0.16218
419	0.11943
420	0.11803
421	0.04664
422	0.07834
423	0.15322
424	0.2691
425	0.18035
429	0.63615
430	0.43679
431	0.57477
432	0.21208
433	0.35503
434	0.22133
437	0.46961
439	0.27321
441	0.30663
444	0.31453
448	0.18669
452	0.10322
460	0.09813
461	0.10168
463	0.18611
467	0.14247
468	0.23833
470	0.32217
471	0.58673
472	0.51437

## Sheet: Fig 5
Figure 5a. Side view of the ion permeation pathway in the α7nAChR TMD+ICD
PoreRadius(Å)	PoreRadius SD (Å)	Distance along with Pore (Å)
14.181	0.921	-95
14.068	0.919	-94.875
13.954	0.918	-94.75
13.841	0.916	-94.625
13.727	0.915	-94.5
13.614	0.913	-94.375
13.5	0.912	-94.25
13.386	0.91	-94.125
13.272	0.909	-94
13.159	0.907	-93.875
13.045	0.905	-93.75
12.932	0.903	-93.625
12.819	0.901	-93.5
12.706	0.899	-93.375
12.593	0.897	-93.25
12.481	0.895	-93.125
12.369	0.893	-93
12.257	0.891	-92.875
12.145	0.889	-92.75
12.034	0.887	-92.625
11.923	0.885	-92.5
11.811	0.883	-92.375
11.7	0.88	-92.25
11.589	0.878	-92.125
11.479	0.876	-92
11.368	0.873	-91.875
11.258	0.87	-91.75
11.148	0.868	-91.625
11.038	0.865	-91.5
10.929	0.862	-91.375
10.82	0.86	-91.25
10.711	0.857	-91.125
10.603	0.854	-91
10.494	0.851	-90.875
10.386	0.848	-90.75
10.278	0.845	-90.625
10.17	0.842	-90.5
10.063	0.838	-90.375
9.956	0.835	-90.25
9.849	0.831	-90.125
9.743	0.828	-90
9.636	0.825	-89.875
9.53	0.821	-89.75
9.425	0.818	-89.625
9.32	0.814	-89.5
9.216	0.81	-89.375
9.111	0.807	-89.25
9.007	0.804	-89.125
8.903	0.801	-89
8.799	0.798	-88.875
8.696	0.795	-88.75
8.594	0.792	-88.625
8.491	0.789	-88.5
8.39	0.785	-88.375
8.288	0.782	-88.25
8.187	0.777	-88.125
8.086	0.772	-88
7.987	0.768	-87.875
7.887	0.764	-87.75
7.787	0.762	-87.625
7.687	0.76	-87.5
7.587	0.759	-87.375
7.488	0.757	-87.25
7.39	0.756	-87.125
7.292	0.755	-87
7.195	0.753	-86.875
7.098	0.752	-86.75
7.001	0.75	-86.625
6.905	0.748	-86.5
6.809	0.745	-86.375
6.714	0.743	-86.25
6.619	0.741	-86.125
6.524	0.739	-86
6.427	0.738	-85.875
6.331	0.738	-85.75
6.235	0.738	-85.625
6.14	0.738	-85.5
6.047	0.738	-85.375
5.954	0.738	-85.25
5.862	0.738	-85.125
5.771	0.739	-85
5.68	0.74	-84.875
5.591	0.74	-84.75
5.503	0.742	-84.625
5.416	0.743	-84.5
5.331	0.745	-84.375
5.246	0.746	-84.25
5.162	0.749	-84.125
5.079	0.751	-84
4.993	0.756	-83.875
4.907	0.761	-83.75
4.819	0.767	-83.625
4.731	0.773	-83.5
4.645	0.779	-83.375
4.56	0.786	-83.25
4.472	0.788	-83.125
4.384	0.791	-83
4.297	0.792	-82.875
4.21	0.795	-82.75
4.123	0.794	-82.625
4.036	0.793	-82.5
3.95	0.792	-82.375
3.864	0.79	-82.25
3.781	0.788	-82.125
3.699	0.787	-82
3.618	0.786	-81.875
3.539	0.785	-81.75
3.458	0.781	-81.625
3.379	0.778	-81.5
3.301	0.774	-81.375
3.224	0.77	-81.25
3.15	0.767	-81.125
3.078	0.764	-81
3.008	0.762	-80.875
2.94	0.761	-80.75
2.873	0.757	-80.625
2.808	0.753	-80.5
2.743	0.744	-80.375
2.679	0.735	-80.25
2.618	0.727	-80.125
2.56	0.72	-80
2.505	0.714	-79.875
2.452	0.709	-79.75
2.402	0.706	-79.625
2.355	0.704	-79.5
2.312	0.703	-79.375
2.272	0.704	-79.25
2.233	0.703	-79.125
2.194	0.697	-79
2.158	0.689	-78.875
2.124	0.683	-78.75
2.094	0.678	-78.625
2.067	0.677	-78.5
2.045	0.677	-78.375
2.025	0.68	-78.25
2.008	0.685	-78.125
1.991	0.69	-78
1.976	0.689	-77.875
1.96	0.679	-77.75
1.948	0.67	-77.625
1.939	0.663	-77.5
1.927	0.645	-77.375
1.918	0.629	-77.25
1.913	0.615	-77.125
1.912	0.604	-77
1.911	0.593	-76.875
1.913	0.585	-76.75
1.919	0.58	-76.625
1.929	0.579	-76.5
1.943	0.582	-76.375
1.96	0.588	-76.25
1.981	0.598	-76.125
2.003	0.612	-76
2.025	0.629	-75.875
2.048	0.647	-75.75
2.075	0.667	-75.625
2.103	0.689	-75.5
2.134	0.711	-75.375
2.167	0.735	-75.25
2.202	0.758	-75.125
2.239	0.779	-75
2.28	0.801	-74.875
2.323	0.824	-74.75
2.369	0.847	-74.625
2.414	0.87	-74.5
2.459	0.893	-74.375
2.504	0.917	-74.25
2.552	0.942	-74.125
2.602	0.966	-74
2.653	0.986	-73.875
2.7	1.001	-73.75
2.745	1.005	-73.625
2.793	1.011	-73.5
2.843	1.017	-73.375
2.896	1.024	-73.25
2.947	1.022	-73.125
2.994	1.012	-73
3.041	0.997	-72.875
3.082	0.971	-72.75
3.116	0.933	-72.625
3.151	0.897	-72.5
3.187	0.862	-72.375
3.213	0.822	-72.25
3.236	0.782	-72.125
3.262	0.746	-72
3.287	0.717	-71.875
3.314	0.692	-71.75
3.326	0.664	-71.625
3.336	0.639	-71.5
3.336	0.617	-71.375
3.334	0.597	-71.25
3.329	0.596	-71.125
3.322	0.596	-71
3.303	0.582	-70.875
3.284	0.568	-70.75
3.265	0.552	-70.625
3.248	0.54	-70.5
3.234	0.532	-70.375
3.222	0.527	-70.25
3.208	0.52	-70.125
3.195	0.516	-70
3.178	0.51	-69.875
3.164	0.505	-69.75
3.153	0.502	-69.625
3.145	0.501	-69.5
3.14	0.502	-69.375
3.137	0.504	-69.25
3.137	0.505	-69.125
3.137	0.503	-69
3.138	0.501	-68.875
3.141	0.5	-68.75
3.135	0.498	-68.625
3.127	0.497	-68.5
3.119	0.499	-68.375
3.113	0.506	-68.25
3.106	0.511	-68.125
3.102	0.522	-68
3.084	0.534	-67.875
3.052	0.542	-67.75
3.012	0.544	-67.625
2.974	0.55	-67.5
2.935	0.555	-67.375
2.894	0.556	-67.25
2.847	0.554	-67.125
2.792	0.546	-67
2.732	0.531	-66.875
2.67	0.513	-66.75
2.608	0.493	-66.625
2.548	0.472	-66.5
2.491	0.452	-66.375
2.436	0.432	-66.25
2.384	0.413	-66.125
2.335	0.394	-66
2.285	0.371	-65.875
2.238	0.348	-65.75
2.195	0.326	-65.625
2.154	0.306	-65.5
2.118	0.287	-65.375
2.084	0.269	-65.25
2.052	0.254	-65.125
2.012	0.243	-65
1.975	0.233	-64.875
1.94	0.225	-64.75
1.905	0.222	-64.625
1.869	0.223	-64.5
1.831	0.226	-64.375
1.794	0.229	-64.25
1.749	0.23	-64.125
1.705	0.232	-64
1.661	0.231	-63.875
1.614	0.231	-63.75
1.57	0.232	-63.625
1.529	0.235	-63.5
1.486	0.235	-63.375
1.441	0.227	-63.25
1.393	0.209	-63.125
1.348	0.191	-63
1.307	0.172	-62.875
1.27	0.152	-62.75
1.238	0.133	-62.625
1.211	0.114	-62.5
1.189	0.096	-62.375
1.17	0.082	-62.25
1.158	0.071	-62.125
1.15	0.068	-62
1.148	0.073	-61.875
1.15	0.085	-61.75
1.158	0.101	-61.625
1.17	0.119	-61.5
1.188	0.139	-61.375
1.21	0.159	-61.25
1.237	0.179	-61.125
1.269	0.199	-61
1.305	0.218	-60.875
1.346	0.237	-60.75
1.391	0.256	-60.625
1.44	0.273	-60.5
1.493	0.29	-60.375
1.55	0.306	-60.25
1.611	0.322	-60.125
1.674	0.336	-60
1.742	0.35	-59.875
1.812	0.363	-59.75
1.885	0.376	-59.625
1.961	0.387	-59.5
2.036	0.398	-59.375
2.109	0.411	-59.25
2.178	0.413	-59.125
2.247	0.412	-59
2.31	0.405	-58.875
2.37	0.392	-58.75
2.427	0.378	-58.625
2.478	0.363	-58.5
2.503	0.325	-58.375
2.53	0.295	-58.25
2.552	0.274	-58.125
2.576	0.265	-58
2.593	0.26	-57.875
2.607	0.264	-57.75
2.608	0.26	-57.625
2.605	0.255	-57.5
2.602	0.25	-57.375
2.596	0.243	-57.25
2.59	0.234	-57.125
2.584	0.227	-57
2.581	0.221	-56.875
2.581	0.218	-56.75
2.585	0.218	-56.625
2.592	0.221	-56.5
2.598	0.221	-56.375
2.599	0.211	-56.25
2.602	0.201	-56.125
2.607	0.194	-56
2.617	0.19	-55.875
2.626	0.186	-55.75
2.629	0.175	-55.625
2.632	0.167	-55.5
2.637	0.162	-55.375
2.636	0.158	-55.25
2.632	0.159	-55.125
2.625	0.167	-55
2.62	0.18	-54.875
2.618	0.198	-54.75
2.611	0.201	-54.625
2.606	0.208	-54.5
2.601	0.214	-54.375
2.597	0.222	-54.25
2.593	0.232	-54.125
2.591	0.243	-54
2.586	0.254	-53.875
2.584	0.266	-53.75
2.576	0.263	-53.625
2.568	0.261	-53.5
2.561	0.259	-53.375
2.557	0.259	-53.25
2.556	0.26	-53.125
2.558	0.263	-53
2.565	0.267	-52.875
2.574	0.273	-52.75
2.588	0.279	-52.625
2.604	0.288	-52.5
2.624	0.297	-52.375
2.647	0.307	-52.25
2.672	0.317	-52.125
2.697	0.319	-52
2.72	0.313	-51.875
2.74	0.305	-51.75
2.764	0.301	-51.625
2.791	0.3	-51.5
2.821	0.302	-51.375
2.854	0.307	-51.25
2.884	0.318	-51.125
2.912	0.333	-51
2.929	0.346	-50.875
2.937	0.356	-50.75
2.936	0.367	-50.625
2.931	0.377	-50.5
2.913	0.383	-50.375
2.895	0.396	-50.25
2.876	0.412	-50.125
2.849	0.423	-50
2.825	0.436	-49.875
2.803	0.452	-49.75
2.778	0.462	-49.625
2.755	0.474	-49.5
2.734	0.486	-49.375
2.714	0.493	-49.25
2.693	0.501	-49.125
2.675	0.509	-49
2.66	0.518	-48.875
2.648	0.527	-48.75
2.628	0.522	-48.625
2.61	0.513	-48.5
2.594	0.503	-48.375
2.579	0.491	-48.25
2.567	0.478	-48.125
2.558	0.466	-48
2.552	0.454	-47.875
2.547	0.438	-47.75
2.542	0.418	-47.625
2.539	0.397	-47.5
2.535	0.372	-47.375
2.534	0.35	-47.25
2.533	0.325	-47.125
2.535	0.304	-47
2.537	0.284	-46.875
2.535	0.263	-46.75
2.536	0.248	-46.625
2.54	0.239	-46.5
2.543	0.238	-46.375
2.546	0.243	-46.25
2.551	0.254	-46.125
2.556	0.27	-46
2.555	0.295	-45.875
2.554	0.324	-45.75
2.55	0.355	-45.625
2.545	0.389	-45.5
2.534	0.418	-45.375
2.517	0.444	-45.25
2.494	0.47	-45.125
2.47	0.495	-45
2.446	0.518	-44.875
2.421	0.538	-44.75
2.396	0.554	-44.625
2.374	0.573	-44.5
2.356	0.593	-44.375
2.342	0.614	-44.25
2.331	0.637	-44.125
2.322	0.66	-44
2.318	0.684	-43.875
2.314	0.705	-43.75
2.311	0.721	-43.625
2.306	0.733	-43.5
2.303	0.742	-43.375
2.302	0.748	-43.25
2.304	0.752	-43.125
2.309	0.756	-43
2.318	0.76	-42.875
2.33	0.763	-42.75
2.346	0.766	-42.625
2.365	0.768	-42.5
2.387	0.769	-42.375
2.412	0.77	-42.25
2.441	0.771	-42.125
2.473	0.772	-42
2.509	0.772	-41.875
2.547	0.773	-41.75
2.59	0.773	-41.625
2.634	0.773	-41.5
2.679	0.772	-41.375
2.725	0.77	-41.25
2.774	0.768	-41.125
2.825	0.766	-41
2.88	0.763	-40.875
2.936	0.761	-40.75
2.992	0.758	-40.625
3.05	0.754	-40.5
3.109	0.748	-40.375
3.164	0.734	-40.25
3.22	0.722	-40.125
3.277	0.713	-40
3.33	0.697	-39.875
3.385	0.682	-39.75
3.438	0.665	-39.625
3.491	0.649	-39.5
3.541	0.632	-39.375
3.592	0.619	-39.25
3.643	0.605	-39.125
3.692	0.586	-39
3.74	0.57	-38.875
3.789	0.557	-38.75
3.828	0.547	-38.625
3.859	0.541	-38.5
3.89	0.54	-38.375
3.92	0.545	-38.25
3.95	0.555	-38.125
3.983	0.567	-38
4.017	0.582	-37.875
4.054	0.599	-37.75
4.088	0.62	-37.625
4.122	0.643	-37.5
4.15	0.663	-37.375
4.179	0.684	-37.25
4.211	0.705	-37.125
4.245	0.727	-37
4.281	0.747	-36.875
4.314	0.758	-36.75
4.348	0.763	-36.625
4.384	0.768	-36.5
4.422	0.774	-36.375
4.462	0.781	-36.25
4.503	0.788	-36.125
4.543	0.795	-36
4.585	0.801	-35.875
4.628	0.807	-35.75
4.667	0.807	-35.625
4.706	0.808	-35.5
4.748	0.809	-35.375
4.792	0.811	-35.25
4.838	0.813	-35.125
4.882	0.81	-35
4.925	0.803	-34.875
4.97	0.796	-34.75
5.015	0.785	-34.625
5.059	0.771	-34.5
5.106	0.757	-34.375
5.154	0.743	-34.25
5.205	0.73	-34.125
5.258	0.718	-34
5.312	0.707	-33.875
5.367	0.696	-33.75
5.423	0.684	-33.625
5.48	0.673	-33.5
5.54	0.662	-33.375
5.6	0.652	-33.25
5.655	0.645	-33.125
5.711	0.64	-33
5.769	0.636	-32.875
5.828	0.634	-32.75
5.889	0.634	-32.625
5.951	0.635	-32.5
6.014	0.638	-32.375
6.079	0.642	-32.25
6.144	0.647	-32.125
6.208	0.651	-32
6.269	0.651	-31.875
6.33	0.653	-31.75
6.393	0.657	-31.625
6.457	0.662	-31.5
6.522	0.667	-31.375
6.589	0.674	-31.25
6.656	0.683	-31.125
6.722	0.695	-31
6.788	0.71	-30.875
6.855	0.726	-30.75
6.923	0.742	-30.625
6.991	0.759	-30.5
7.056	0.776	-30.375
7.123	0.794	-30.25
7.19	0.81	-30.125
7.254	0.822	-30
7.318	0.833	-29.875
7.383	0.844	-29.75
7.449	0.857	-29.625
7.513	0.871	-29.5
7.577	0.886	-29.375
7.64	0.9	-29.25
7.703	0.913	-29.125
7.768	0.926	-29
7.834	0.94	-28.875
7.901	0.954	-28.75
7.969	0.968	-28.625
8.037	0.981	-28.5
8.108	0.995	-28.375
8.177	1.005	-28.25
8.24	1.007	-28.125
8.301	1.004	-28
8.351	0.986	-27.875
8.394	0.964	-27.75
8.431	0.942	-27.625
8.469	0.923	-27.5
8.496	0.899	-27.375
8.516	0.884	-27.25
8.526	0.86	-27.125
8.534	0.842	-27
8.535	0.827	-26.875
8.537	0.821	-26.75
8.539	0.822	-26.625
8.533	0.832	-26.5
8.521	0.846	-26.375
8.501	0.854	-26.25
8.471	0.858	-26.125
8.442	0.87	-26
8.412	0.888	-25.875
8.382	0.91	-25.75
8.325	0.918	-25.625
8.264	0.934	-25.5
8.202	0.954	-25.375
8.134	0.97	-25.25
8.056	0.979	-25.125
7.978	0.991	-25
7.901	1.003	-24.875
7.816	1.011	-24.75
7.727	1.013	-24.625
7.639	1.016	-24.5
7.552	1.019	-24.375
7.465	1.023	-24.25
7.379	1.026	-24.125
7.294	1.03	-24
7.21	1.033	-23.875
7.124	1.036	-23.75
7.041	1.039	-23.625
6.957	1.042	-23.5
6.875	1.046	-23.375
6.794	1.049	-23.25
6.714	1.053	-23.125
6.634	1.057	-23
6.556	1.06	-22.875
6.476	1.063	-22.75
6.397	1.064	-22.625
6.318	1.065	-22.5
6.236	1.062	-22.375
6.153	1.059	-22.25
6.071	1.055	-22.125
5.99	1.052	-22
5.911	1.049	-21.875
5.833	1.046	-21.75
5.755	1.044	-21.625
5.678	1.042	-21.5
5.601	1.043	-21.375
5.525	1.044	-21.25
5.449	1.044	-21.125
5.373	1.045	-21
5.299	1.046	-20.875
5.226	1.047	-20.75
5.154	1.049	-20.625
5.083	1.051	-20.5
5.014	1.053	-20.375
4.945	1.055	-20.25
4.877	1.055	-20.125
4.809	1.055	-20
4.742	1.054	-19.875
4.677	1.054	-19.75
4.614	1.054	-19.625
4.552	1.055	-19.5
4.493	1.057	-19.375
4.435	1.059	-19.25
4.379	1.062	-19.125
4.324	1.066	-19
4.27	1.068	-18.875
4.216	1.072	-18.75
4.164	1.075	-18.625
4.114	1.079	-18.5
4.067	1.085	-18.375
4.021	1.091	-18.25
3.978	1.098	-18.125
3.937	1.106	-18
3.899	1.115	-17.875
3.862	1.125	-17.75
3.829	1.136	-17.625
3.797	1.147	-17.5
3.769	1.158	-17.375
3.742	1.17	-17.25
3.719	1.183	-17.125
3.696	1.195	-17
3.673	1.205	-16.875
3.651	1.216	-16.75
3.631	1.226	-16.625
3.607	1.235	-16.5
3.582	1.239	-16.375
3.558	1.24	-16.25
3.536	1.241	-16.125
3.516	1.243	-16
3.496	1.241	-15.875
3.471	1.235	-15.75
3.446	1.228	-15.625
3.422	1.22	-15.5
3.401	1.211	-15.375
3.383	1.203	-15.25
3.369	1.194	-15.125
3.357	1.185	-15
3.347	1.176	-14.875
3.34	1.166	-14.75
3.336	1.156	-14.625
3.334	1.147	-14.5
3.336	1.137	-14.375
3.341	1.128	-14.25
3.349	1.118	-14.125
3.358	1.108	-14
3.37	1.095	-13.875
3.383	1.082	-13.75
3.4	1.069	-13.625
3.419	1.056	-13.5
3.435	1.039	-13.375
3.451	1.017	-13.25
3.469	0.996	-13.125
3.489	0.975	-13
3.511	0.956	-12.875
3.531	0.935	-12.75
3.548	0.908	-12.625
3.565	0.878	-12.5
3.581	0.849	-12.375
3.597	0.821	-12.25
3.612	0.793	-12.125
3.627	0.765	-12
3.641	0.736	-11.875
3.654	0.707	-11.75
3.666	0.678	-11.625
3.671	0.649	-11.5
3.656	0.616	-11.375
3.642	0.583	-11.25
3.628	0.551	-11.125
3.616	0.52	-11
3.607	0.489	-10.875
3.599	0.461	-10.75
3.594	0.433	-10.625
3.591	0.408	-10.5
3.592	0.385	-10.375
3.595	0.364	-10.25
3.598	0.351	-10.125
3.603	0.34	-10
3.611	0.331	-9.875
3.622	0.325	-9.75
3.628	0.32	-9.625
3.635	0.316	-9.5
3.646	0.314	-9.375
3.659	0.313	-9.25
3.675	0.313	-9.125
3.693	0.315	-9
3.715	0.318	-8.875
3.737	0.322	-8.75
3.759	0.326	-8.625
3.784	0.33	-8.5
3.812	0.335	-8.375
3.842	0.339	-8.25
3.875	0.345	-8.125
3.91	0.35	-8
3.949	0.355	-7.875
3.989	0.361	-7.75
4.032	0.366	-7.625
4.077	0.372	-7.5
4.116	0.364	-7.375
4.15	0.348	-7.25
4.177	0.333	-7.125
4.198	0.318	-7
4.209	0.311	-6.875
4.21	0.312	-6.75
4.206	0.315	-6.625
4.201	0.322	-6.5
4.171	0.33	-6.375
4.14	0.34	-6.25
4.111	0.353	-6.125
4.084	0.369	-6
4.059	0.384	-5.875
4.031	0.389	-5.75
4.001	0.388	-5.625
3.974	0.387	-5.5
3.949	0.385	-5.375
3.927	0.384	-5.25
3.908	0.383	-5.125
3.891	0.383	-5
3.872	0.374	-4.875
3.851	0.359	-4.75
3.831	0.342	-4.625
3.812	0.327	-4.5
3.793	0.312	-4.375
3.766	0.295	-4.25
3.715	0.262	-4.125
3.663	0.227	-4
3.602	0.192	-3.875
3.528	0.158	-3.75
3.452	0.127	-3.625
3.377	0.104	-3.5
3.297	0.092	-3.375
3.21	0.086	-3.25
3.125	0.087	-3.125
3.041	0.096	-3
2.955	0.104	-2.875
2.868	0.107	-2.75
2.782	0.111	-2.625
2.697	0.115	-2.5
2.615	0.121	-2.375
2.534	0.127	-2.25
2.456	0.134	-2.125
2.38	0.142	-2
2.306	0.151	-1.875
2.235	0.16	-1.75
2.167	0.17	-1.625
2.101	0.18	-1.5
2.038	0.191	-1.375
1.978	0.202	-1.25
1.921	0.214	-1.125
1.867	0.226	-1
1.817	0.238	-0.875
1.77	0.25	-0.75
1.728	0.262	-0.625
1.689	0.275	-0.5
1.654	0.288	-0.375
1.623	0.3	-0.25
1.596	0.313	-0.125
1.574	0.325	0
1.556	0.337	0.125
1.543	0.348	0.25
1.534	0.36	0.375
1.53	0.37	0.5
1.531	0.381	0.625
1.536	0.39	0.75
1.546	0.4	0.875
1.56	0.409	1
1.579	0.418	1.125
1.602	0.425	1.25
1.63	0.432	1.375
1.658	0.433	1.5
1.691	0.433	1.625
1.728	0.434	1.75
1.769	0.434	1.875
1.813	0.435	2
1.862	0.436	2.125
1.914	0.436	2.25
1.969	0.437	2.375
2.027	0.438	2.5
2.089	0.438	2.625
2.153	0.438	2.75
2.22	0.439	2.875
2.29	0.44	3
2.363	0.441	3.125
2.438	0.442	3.25
2.514	0.436	3.375
2.584	0.406	3.5
2.653	0.379	3.625
2.723	0.353	3.75
2.787	0.328	3.875
2.829	0.297	4
2.852	0.265	4.125
2.872	0.241	4.25
2.87	0.233	4.375
2.853	0.233	4.5
2.832	0.241	4.625
2.806	0.247	4.75
2.782	0.258	4.875
2.761	0.273	5
2.743	0.291	5.125
2.728	0.312	5.25
2.713	0.333	5.375
2.698	0.353	5.5
2.686	0.372	5.625
2.677	0.391	5.75
2.672	0.411	5.875
2.669	0.43	6
2.67	0.449	6.125
2.666	0.441	6.25
2.663	0.422	6.375
2.662	0.402	6.5
2.665	0.382	6.625
2.671	0.363	6.75
2.681	0.344	6.875
2.694	0.325	7
2.71	0.307	7.125
2.729	0.289	7.25
2.752	0.274	7.375
2.778	0.26	7.5
2.8	0.247	7.625
2.82	0.238	7.75
2.828	0.222	7.875
2.835	0.218	8
2.829	0.226	8.125
2.815	0.248	8.25
2.799	0.279	8.375
2.763	0.298	8.5
2.723	0.317	8.625
2.682	0.342	8.75
2.635	0.361	8.875
2.589	0.385	9
2.545	0.408	9.125
2.501	0.429	9.25
2.455	0.438	9.375
2.411	0.448	9.5
2.362	0.444	9.625
2.315	0.44	9.75
2.273	0.436	9.875
2.234	0.433	10
2.198	0.43	10.125
2.166	0.427	10.25
2.137	0.424	10.375
2.112	0.422	10.5
2.091	0.42	10.625
2.074	0.418	10.75
2.061	0.417	10.875
2.051	0.416	11
2.044	0.412	11.125
2.04	0.407	11.25
2.04	0.402	11.375
2.043	0.397	11.5
2.051	0.393	11.625
2.062	0.39	11.75
2.078	0.389	11.875
2.097	0.388	12
2.12	0.388	12.125
2.146	0.389	12.25
2.176	0.392	12.375
2.209	0.395	12.5
2.247	0.399	12.625
2.287	0.403	12.75
2.331	0.408	12.875
2.378	0.414	13
2.425	0.415	13.125
2.475	0.417	13.25
2.528	0.419	13.375
2.583	0.422	13.5
2.637	0.426	13.625
2.681	0.434	13.75
2.717	0.459	13.875
2.751	0.494	14
2.773	0.542	14.125
2.798	0.594	14.25
2.822	0.647	14.375
2.834	0.69	14.5
2.836	0.731	14.625
2.839	0.776	14.75
2.845	0.826	14.875
2.848	0.881	15
2.849	0.939	15.125
2.854	0.999	15.25
2.861	1.058	15.375
2.87	1.118	15.5
2.882	1.177	15.625
2.896	1.236	15.75
2.908	1.287	15.875
2.916	1.33	16
2.924	1.37	16.125
2.933	1.411	16.25
2.946	1.451	16.375
2.962	1.49	16.5
2.977	1.524	16.625
2.992	1.553	16.75
3.01	1.581	16.875
3.03	1.609	17
3.054	1.636	17.125
3.08	1.663	17.25
3.108	1.688	17.375
3.13	1.702	17.5
3.153	1.713	17.625
3.179	1.723	17.75
3.205	1.729	17.875
3.23	1.729	18
3.258	1.728	18.125
3.289	1.727	18.25
3.323	1.726	18.375
3.352	1.713	18.5
3.382	1.697	18.625
3.414	1.681	18.75
3.447	1.661	18.875
3.481	1.639	19
3.515	1.612	19.125
3.55	1.582	19.25
3.587	1.552	19.375
3.625	1.523	19.5
3.666	1.493	19.625
3.708	1.464	19.75
3.754	1.435	19.875
3.801	1.406	20
3.851	1.377	20.125
3.902	1.348	20.25
3.953	1.32	20.375
4.006	1.292	20.5
4.061	1.265	20.625
4.117	1.239	20.75
4.174	1.214	20.875
4.232	1.189	21
4.293	1.165	21.125
4.355	1.141	21.25
4.418	1.117	21.375
4.483	1.094	21.5
4.55	1.072	21.625
4.619	1.051	21.75
4.689	1.031	21.875
4.76	1.011	22
4.832	0.992	22.125
4.906	0.974	22.25
4.981	0.957	22.375
5.057	0.94	22.5
5.134	0.924	22.625
5.212	0.908	22.75
5.29	0.894	22.875
5.369	0.88	23
5.449	0.867	23.125
5.53	0.855	23.25
5.613	0.844	23.375
5.695	0.834	23.5
5.779	0.823	23.625
5.863	0.814	23.75
5.947	0.804	23.875
6.03	0.794	24
6.113	0.785	24.125
6.194	0.777	24.25
6.276	0.77	24.375
6.358	0.764	24.5
6.438	0.755	24.625
6.519	0.747	24.75
6.6	0.74	24.875
6.682	0.733	25
6.765	0.727	25.125
6.848	0.722	25.25
6.932	0.716	25.375
7.014	0.709	25.5
7.098	0.702	25.625
7.182	0.696	25.75
7.267	0.69	25.875
7.353	0.685	26
7.439	0.68	26.125
7.527	0.675	26.25
7.615	0.671	26.375
7.705	0.668	26.5
7.794	0.665	26.625
7.882	0.662	26.75
7.969	0.661	26.875
8.056	0.66	27
8.143	0.659	27.125
8.23	0.659	27.25
8.319	0.658	27.375
8.408	0.658	27.5
8.493	0.652	27.625
8.578	0.646	27.75
8.662	0.639	27.875
8.747	0.632	28
8.834	0.626	28.125
8.921	0.621	28.25
9.007	0.613	28.375
9.094	0.606	28.5
9.18	0.597	28.625
9.266	0.588	28.75
9.352	0.578	28.875
9.437	0.568	29
9.524	0.558	29.125
9.611	0.548	29.25
9.699	0.54	29.375
9.787	0.532	29.5
9.876	0.525	29.625
9.965	0.519	29.75
10.056	0.513	29.875
10.146	0.508	30
10.238	0.504	30.125
10.33	0.5	30.25
10.423	0.497	30.375
10.516	0.494	30.5
10.61	0.492	30.625
10.704	0.491	30.75
10.799	0.491	30.875
10.894	0.49	31
10.99	0.491	31.125
11.086	0.492	31.25
11.183	0.493	31.375
11.28	0.495	31.5
11.378	0.497	31.625
11.476	0.499	31.75
11.572	0.499	31.875
11.668	0.499	32
11.764	0.499	32.125
11.861	0.499	32.25
11.957	0.499	32.375
12.053	0.499	32.5
12.15	0.499	32.625
12.247	0.5	32.75
12.344	0.501	32.875
12.442	0.503	33
12.539	0.504	33.125
12.636	0.506	33.25
12.733	0.508	33.375
12.829	0.51	33.5
12.925	0.513	33.625
13.02	0.516	33.75
13.116	0.52	33.875
13.211	0.524	34
13.307	0.529	34.125
13.403	0.534	34.25
13.5	0.539	34.375
13.596	0.545	34.5
13.693	0.55	34.625
13.791	0.555	34.75
13.888	0.56	34.875
13.986	0.566	35
14.085	0.572	35.125
14.183	0.578	35.25
14.281	0.584	35.375
14.38	0.591	35.5
14.478	0.596	35.625
14.576	0.6	35.75
14.675	0.605	35.875
14.774	0.61	36
14.873	0.615	36.125
14.973	0.619	36.25
15.073	0.625	36.375
15.174	0.63	36.5
15.274	0.635	36.625
15.374	0.641	36.75
15.472	0.648	36.875
15.569	0.654	37
15.666	0.661	37.125
15.764	0.668	37.25
15.859	0.673	37.375
15.955	0.678	37.5
16.05	0.682	37.625
16.145	0.685	37.75
16.239	0.687	37.875
16.333	0.69	38
16.427	0.692	38.125
16.522	0.695	38.25
16.617	0.697	38.375
16.712	0.699	38.5
16.807	0.702	38.625
16.902	0.704	38.75
16.997	0.706	38.875
17.093	0.709	39
17.188	0.711	39.125
17.284	0.713	39.25
17.381	0.715	39.375
17.477	0.717	39.5
17.574	0.719	39.625
17.67	0.721	39.75
17.767	0.722	39.875
17.864	0.724	40
17.961	0.726	40.125
18.059	0.728	40.25
18.157	0.73	40.375
18.255	0.732	40.5
18.354	0.734	40.625
18.453	0.736	40.75
18.552	0.739	40.875
18.652	0.741	41
18.752	0.743	41.125
18.851	0.746	41.25
18.951	0.748	41.375
19.05	0.75	41.5
19.149	0.751	41.625
19.248	0.753	41.75
19.348	0.755	41.875
19.447	0.756	42
19.547	0.758	42.125
19.647	0.76	42.25
19.748	0.762	42.375
19.848	0.764	42.5
19.949	0.765	42.625
20.049	0.767	42.75
20.151	0.768	42.875
20.252	0.77	43
20.353	0.771	43.125
20.455	0.773	43.25
20.557	0.775	43.375
20.659	0.776	43.5
20.762	0.778	43.625
20.864	0.779	43.75
20.966	0.779	43.875
21.067	0.779	44
21.169	0.779	44.125
21.271	0.778	44.25
21.373	0.778	44.375
21.476	0.778	44.5
21.578	0.777	44.625
21.681	0.777	44.75
21.784	0.777	44.875
21.887	0.777	45
21.99	0.777	45.125
22.093	0.778	45.25
22.196	0.778	45.375
22.3	0.778	45.5
22.404	0.778	45.625
22.508	0.778	45.75
22.612	0.778	45.875
22.716	0.778	46
22.821	0.779	46.125
22.926	0.779	46.25
23.031	0.779	46.375
23.136	0.78	46.5
23.242	0.78	46.625
23.347	0.78	46.75
23.453	0.781	46.875
23.559	0.781	47
23.665	0.781	47.125
23.771	0.782	47.25
23.878	0.782	47.375
23.984	0.783	47.5
24.091	0.783	47.625
24.198	0.784	47.75
24.306	0.784	47.875
24.412	0.785	48
24.52	0.785	48.125
24.627	0.786	48.25
24.735	0.786	48.375
24.843	0.787	48.5
24.951	0.788	48.625
25.059	0.788	48.75
25.168	0.789	48.875
25.276	0.789	49
25.384	0.79	49.125
25.493	0.791	49.25
25.601	0.791	49.375
25.71	0.792	49.5
25.818	0.792	49.625
25.926	0.793	49.75
26.035	0.793	49.875
26.144	0.793	50
26.253	0.793	50.125
26.361	0.794	50.25
26.471	0.794	50.375
26.58	0.794	50.5
26.69	0.795	50.625
26.799	0.795	50.75
26.908	0.795	50.875
27.017	0.796	51
27.127	0.796	51.125
27.237	0.797	51.25
27.347	0.797	51.375
27.457	0.797	51.5
27.567	0.797	51.625
27.677	0.798	51.75
27.787	0.798	51.875
27.897	0.799	52
28.008	0.799	52.125
28.118	0.799	52.25
28.229	0.8	52.375
28.34	0.8	52.5
28.451	0.8	52.625
28.562	0.801	52.75
28.673	0.801	52.875
28.784	0.802	53
28.896	0.802	53.125
29.007	0.802	53.25
29.119	0.803	53.375
29.23	0.803	53.5
29.342	0.804	53.625
29.454	0.804	53.75
29.566	0.805	53.875
29.678	0.805	54
29.79	0.806	54.125
29.903	0.806	54.25
30.015	0.807	54.375
30.127	0.807	54.5
30.24	0.808	54.625
30.353	0.808	54.75
30.466	0.808	54.875
30.578	0.809	55

## Sheet: Fig S2
Supplementary figure 2a. ESR Distance distributions for C219 and C435							Supplementary figure 2b. Binding curves for PNU-120596 and TQS											Supplementary figure 2c. Binding curves for the PICK1 PDZ domain
C219			C435				PNU-120596 (μM)		α7nAChR				TMD+ICD					PICK 1 (μΜ)	TMD + ICD (DDM)				α7 (DDM)
distance (nm)	y-axis		distance (nm)	y-axis					1	2	3		1	2	3			25	1	1	1		1	1	1
1.57652	0.00160391		1.5	5.68629e-06			0.469						0.3179	0.4669	0.5356			12.5	0.863	0.911	0.932		0.902	0.891	0.886
1.62394	0.00159558		1.52	6.34748e-06			0.938		0.5499	0.5573	0.4669		0.3295	0.5193	0.4081			6.3	0.77	0.802	0.804		0.76	0.796	0.69
1.67135	0.00158447		1.54	7.06982e-06			1.88		0.6797	0.6909	0.6252		0.6592	0.6703	0.7			3.1	0.516	0.643	0.653		0.535	0.606	0.559
1.71877	0.00159951		1.56	7.85689e-06			3.75		0.8313	0.8044	0.7695		0.6832	0.7839	0.7157			1.6	0.273	0.248	0.257		0.314	0.378	0.335
1.76619	0.0016893		1.58	8.7122e-06			7.5		0.9383	0.9573	1.0307		0.8952	0.9885	0.978			0.78	0.161	0.118	0.106		0.226	0.245	0.171
1.81361	0.00190371		1.6	9.63917e-06			15		1.0149	0.9764	1.0088		0.974	1.0374	0.9887			0.39	0.006	0.092	0		0.106	0.181	0.091
1.86103	0.00230485		1.62	1.06411e-05														0.2	0	0	0		0.029	0.121	0
1.90844	0.00296808		1.64	1.17211e-05			TQS (μM)		α7nAChR				TMD+ICD
1.95586	0.0039104		1.66	1.28821e-05					1	2	3		1	2	3			PICK 1 (μΜ)	TMD + ICD (LDAO)				α7 (LDAO)
2.00328	0.00506331		1.68	1.41266e-05			0.3		0.1907	0.1953	0.1884		0.1211	0.1957	0.1491			25	1	1	1		1	1	1
2.0507	0.00633164		1.7	1.54569e-05			0.58		0.2233	0.2209	0.2163		0.2259	0.2189	0.2189			12.5	0.796	0.825	0.834		0.837	0.831	0.792
2.09811	0.00757131		1.72	1.6875e-05			1.17		0.2349	0.2512	0.2581		0.1863	0.2329	0.2073			6.3	0.652	0.663	0.721		0.712	0.648	0.64
2.14553	0.00867554		1.74	1.83823e-05			4.69		0.3599	0.3696	0.4962		0.4915	0.3447	0.4286			3.1	0.496	0.492	0.528		0.526	0.532	0.565
2.19295	0.00960411		1.76	1.99798e-05			9.37		0.7093	0.7628	0.7419		0.7453	0.7966	0.7616			1.6	0.32	0.321	0.354		0.389	0.38	0.352
2.24037	0.0103422		1.78	2.1668e-05			18.7		0.9651	1.0093	1.0256		0.9876	1.0202	0.9922			0.78	0.176	0.192	0.201		0.27	0.219	0.229
2.28778	0.0108273		1.8	2.34466e-05														0.39	0.076	0.096	0.1		0.156	0.145	0.104
2.3352	0.0110161		1.82	2.53148e-05														0.2	0.008	0.038	0.039		0.004	0.109	0.086
2.38262	0.0109366		1.84	2.72713e-05
2.43004	0.0106312		1.86	2.93138e-05
2.47745	0.0101209		1.88	3.14393e-05
2.52487	0.00943602		1.9	3.3644e-05
2.57229	0.00862816		1.92	3.59235e-05
2.61971	0.00775204		1.94	3.82722e-05
2.66712	0.00685031		1.96	4.0684e-05
2.71454	0.005954		1.98	4.31518e-05
2.76196	0.00509372		2	4.56677e-05
2.80938	0.00430502		2.02	4.82229e-05
2.85679	0.00362977		2.04	5.08082e-05
2.90421	0.00311722		2.06	5.34132e-05
2.95163	0.00281731		2.08	5.60271e-05
2.99905	0.0027673		2.1	5.86384e-05
3.04647	0.0029829		2.12	6.12353e-05
3.09388	0.00345974		2.14	6.38052e-05
3.1413	0.00418028		2.16	6.63354e-05
3.18872	0.00511883		2.18	6.88128e-05
3.23614	0.00624232		2.2	7.12244e-05
3.28355	0.00750931		2.22	7.35567e-05
3.33097	0.00887022		2.24	7.57969e-05
3.37839	0.0102698		2.26	7.79319e-05
3.42581	0.0116508		2.28	7.99491e-05
3.47322	0.0129579		2.3	8.18365e-05
3.52064	0.0141402		2.32	8.35826e-05
3.56806	0.0151525		2.34	8.51764e-05
3.61548	0.0159569		2.36	8.66079e-05
3.66289	0.0165229		2.38	8.78679e-05
3.71031	0.0168284		2.4	8.89485e-05
3.75773	0.0168607		2.42	8.98424e-05
3.80515	0.0166172		2.44	9.05439e-05
3.85256	0.0161059		2.46	9.10483e-05
3.89998	0.0153451		2.48	9.13523e-05
3.9474	0.0143624		2.5	9.14539e-05
3.99482	0.0131937		2.52	9.13523e-05
4.04223	0.0118812		2.54	9.10483e-05
4.08965	0.0104711		2.56	9.05439e-05
4.13707	0.00901126		2.58	8.98424e-05
4.18449	0.00754942		2.6	8.89485e-05
4.2319	0.00613087		2.62	8.78679e-05
4.27932	0.00479695		2.64	8.66079e-05
4.32674	0.00358362		2.66	8.51764e-05
4.37416	0.00252055		2.68	8.35826e-05
4.42158	0.00163042		2.7	8.18365e-05
4.46899	0.000928672		2.72	7.99491e-05
4.51641	0.000423411		2.74	7.79319e-05
4.56383	0.000115699		2.76	7.57969e-05
4.61125	0		2.78	7.35567e-05
4.65866	6.48433e-05		2.8	7.12244e-05
4.70608	0.000293677		2.82	6.88128e-05
4.7535	0.000665879		2.84	6.63354e-05
4.80092	0.00115791		2.86	6.38052e-05
4.84833	0.00174465		2.88	6.12353e-05
4.89575	0.00240079		2.9	5.86385e-05
4.94317	0.00310246		2.92	5.60271e-05
4.99059	0.00382889		2.94	5.34132e-05
5.038	0.00456426		2.96	5.08083e-05
			2.98	4.82231e-05
			3	4.5668e-05
			3.02	4.31524e-05
			3.04	4.06851e-05
			3.06	3.8274e-05
			3.08	3.59265e-05
			3.1	3.36492e-05
			3.12	3.14478e-05
			3.14	2.93278e-05
			3.16	2.7294e-05
			3.18	2.53511e-05
			3.2	2.35037e-05
			3.22	2.17568e-05
			3.24	2.01162e-05
			3.26	1.85891e-05
			3.28	1.71844e-05
			3.3	1.5914e-05
			3.32	1.47934e-05
			3.34	1.38424e-05
			3.36	1.30867e-05
			3.38	1.25581e-05
			3.4	1.22961e-05
			3.42	1.23478e-05
			3.44	1.27683e-05
			3.46	1.36205e-05
			3.48	1.49733e-05
			3.5	1.69003e-05
			3.52	1.9476e-05
			3.54	2.27721e-05
			3.56	2.68522e-05
			3.58	3.1766e-05
			3.6	3.75424e-05
			3.62	4.41836e-05
			3.64	5.16578e-05
			3.66	5.98949e-05
			3.68	6.87827e-05
			3.7	7.81653e-05
			3.72	8.7845e-05
			3.74	9.75865e-05
			3.76	0.000107125
			3.78	0.000116176
			3.8	0.00012445
			3.82	0.000131666
			3.84	0.000137567
			3.86	0.000141933
			3.88	0.000144598
			3.9	0.000145457
			3.92	0.000144475
			3.94	0.000141684
			3.96	0.000137188
			3.98	0.000131152
			4	0.000123791
			4.02	0.00011536
			4.04	0.000106139
			4.06	9.64152e-05
			4.08	8.64697e-05
			4.1	7.65649e-05
			4.12	6.69333e-05
			4.14	5.77698e-05
			4.16	4.92271e-05
			4.18	4.14146e-05
			4.2	3.43991e-05
			4.22	2.82089e-05
			4.24	2.28387e-05
			4.26	1.82558e-05
			4.28	1.44071e-05
			4.3	1.12253e-05
			4.32	8.63508e-06
			4.34	6.55818e-06
			4.36	4.91756e-06
			4.38	3.64054e-06
			4.4	2.66095e-06
			4.42	1.92027e-06
			4.44	1.36819e-06
			4.46	9.62493e-07
			4.48	6.68524e-07
			4.5	4.58475e-07
			4.52	3.10457e-07
			4.54	2.07583e-07
			4.56	1.37058e-07
			4.58	8.93638e-08
			4.6	5.75442e-08
			4.62	3.6599e-08
			4.64	2.29949e-08
			4.66	1.42749e-08
			4.68	8.75837e-09
			4.7	5.31313e-09
			4.72	3.18858e-09
			4.74	1.89454e-09
			4.76	1.11569e-09
			4.78	6.52192e-10
			4.8	3.79244e-10
			4.82	2.19996e-10
			4.84	1.27794e-10
			4.86	7.46954e-11
			4.88	4.41839e-11
			4.9	2.66164e-11
			4.92	1.64269e-11
			4.94	1.0435e-11
			4.96	6.83772e-12
			4.98	4.61868e-12
			5	3.2056e-12
			5.02	2.27507e-12
			5.04	1.64238e-12
			5.06	1.20007e-12
			5.08	8.83923e-13
			5.1	6.5421e-13
			5.12	4.85412e-13
			5.14	3.60488e-13
			5.16	2.67657e-13
			5.18	1.98543e-13
			5.2	1.47066e-13
			5.22	1.08748e-13
			5.24	8.0259e-14
			5.26	5.91127e-14
			5.28	4.3446e-14
			5.3	3.18626e-14
			5.32	2.33165e-14
			5.34	1.70251e-14
			5.36	1.24039e-14
			5.38	9.01699e-15
			5.4	6.54038e-15
			5.42	4.73347e-15
			5.44	3.41816e-15
			5.46	2.46286e-15
			5.48	1.77061e-15
			5.5	1.27011e-15
			5.52	9.09061e-16
			5.54	6.49203e-16
			5.56	4.62597e-16
			5.58	3.28897e-16
			5.6	2.3332e-16
			5.62	1.6515e-16
			5.64	1.16638e-16
			5.66	8.21937e-17
			5.68	5.77923e-17
			5.7	4.0545e-17
			5.72	2.83817e-17
			5.74	1.98233e-17
			5.76	1.38149e-17
			5.78	9.60623e-18
			5.8	6.66491e-18
			5.82	4.61392e-18
			5.84	3.18699e-18
			5.86	2.19648e-18
			5.88	1.51046e-18
			5.9	1.03639e-18
			5.92	7.09536e-19
			5.94	4.84685e-19
			5.96	3.30355e-19
			5.98	2.24665e-19
			6	1.5245e-19
			6.02	1.03217e-19
			6.04	6.97287e-20
			6.06	4.70009e-20
			6.08	3.16108e-20
			6.1	2.12129e-20
			6.12	1.42037e-20
			6.14	9.48932e-21
			6.16	6.32564e-21
			6.18	4.20735e-21
			6.2	2.79221e-21
			6.22	1.84894e-21
			6.24	1.22161e-21
			6.26	8.05333e-22
			6.28	5.2973e-22
			6.3	3.47671e-22
			6.32	2.27676e-22
			6.34	1.48765e-22
			6.36	9.69882e-23
			6.38	6.30917e-23
			6.4	4.09506e-23
			6.42	2.65206e-23
			6.44	1.71373e-23
			6.46	1.10493e-23
			6.48	7.10825e-24
			6.5	4.56273e-24
			6.52	2.92229e-24
			6.54	1.86748e-24
			6.56	1.19076e-24
			6.58	7.57574e-25
			6.6	4.80909e-25
			6.62	3.04603e-25
			6.64	1.92505e-25
			6.66	1.2139e-25
			6.68	7.63767e-26
			6.7	4.79482e-26
			6.72	3.00344e-26
			6.74	1.87716e-26
			6.76	1.17062e-26
			6.78	7.28398e-27
			6.8	4.52226e-27
			6.82	2.80141e-27
			6.84	1.73154e-27
			6.86	1.06788e-27
			6.88	6.57127e-28
			6.9	4.03469e-28
			6.92	2.47176e-28
			6.94	1.5109e-28
			6.96	9.21514e-29
			6.98	5.60793e-29
			7	3.40516e-29
			7.02	2.06304e-29
			7.04	1.24713e-29
			7.06	7.52234e-30
			7.08	4.52718e-30
			7.1	2.71855e-30
			7.12	1.62885e-30
			7.14	9.73783e-31
			7.16	5.80867e-31
			7.18	3.45721e-31
			7.2	2.0531e-31
			7.22	1.21655e-31
			7.24	7.19256e-32
			7.26	4.243e-32
			7.28	2.49745e-32
			7.3	1.46675e-32
			7.32	8.59506e-33
			7.34	5.02548e-33
			7.36	2.93185e-33
			7.38	1.70663e-33
			7.4	9.91227e-34
			7.42	5.74435e-34
			7.44	3.32158e-34
			7.46	1.91638e-34
			7.48	1.1032e-34
			7.5	6.3367e-35
			7.52	3.63167e-35
			7.54	2.07675e-35
			7.56	1.18494e-35
			7.58	6.74596e-36
			7.6	3.832e-36
			7.62	2.17192e-36
			7.64	1.22827e-36
			7.66	6.93078e-37
			7.68	3.90215e-37
			7.7	2.1921e-37
			7.72	1.22872e-37
			7.74	6.87194e-38
			7.76	3.83479e-38
			7.78	2.13519e-38
			7.8	1.18623e-38
			7.82	6.5756e-39
			7.84	3.63694e-39
			7.86	2.00712e-39
			7.88	1.10521e-39
			7.9	6.07224e-40
			7.92	3.32882e-40
			7.94	1.82081e-40
			7.96	9.93748e-41
			7.98	5.41155e-41
			8	2.94037e-41
			8.02	1.59411e-41
			8.04	8.62318e-42
			8.06	4.65428e-42
			8.08	2.50653e-42
			8.1	1.34688e-42
			8.12	7.22133e-43
			8.14	3.86315e-43
			8.16	2.06206e-43
			8.18	1.09824e-43
			8.2	5.83613e-44
			8.22	3.09449e-44
			8.24	1.63715e-44
			8.26	8.64217e-45
			8.28	4.55189e-45
			8.3	2.39219e-45
			8.32	1.2544e-45
			8.34	6.56309e-46
			8.36	3.42623e-46
			8.38	1.78468e-46
			8.4	9.27553e-47
			8.42	4.81007e-47
			8.44	2.48886e-47
			8.46	1.28494e-47
			8.48	6.61913e-48
			8.5	3.40215e-48
			8.52	1.74478e-48
			8.54	8.92821e-49
			8.56	4.5585e-49
			8.58	2.32228e-49
			8.6	1.18043e-49
			8.62	5.98693e-50
			8.64	3.02971e-50
			8.66	1.5298e-50
			8.68	7.70727e-51
			8.7	3.87438e-51
			8.72	1.9433e-51
			8.74	9.72548e-52
			8.76	4.85644e-52
			8.78	2.41969e-52
			8.8	1.20292e-52
			8.82	5.96687e-53
			8.84	2.9532e-53
			8.86	1.45839e-53
			8.88	7.18605e-54
			8.9	3.53298e-54
			8.92	1.73311e-54
			8.94	8.48297e-55
			8.96	4.14289e-55
			8.98	2.0188e-55
			9	9.81565e-56
			9.02	4.76189e-56
			9.04	2.30502e-56
			9.06	1.11328e-56
			9.08	5.365e-57
			9.1	2.5797e-57
			9.12	1.23767e-57
			9.14	5.92481e-58
			9.16	2.82995e-58
			9.18	1.34871e-58
			9.2	6.41347e-59
			9.22	3.043e-59
			9.24	1.44061e-59
			9.26	6.80496e-60
			9.28	3.2073e-60
			9.3	1.5083e-60
			9.32	7.07738e-61
			9.34	3.31353e-61
			9.36	1.54791e-61
			9.38	7.21495e-62
			9.4	3.3555e-62
			9.42	1.5571e-62
			9.44	7.20956e-63
			9.46	3.33071e-63
			9.48	1.53532e-63
			9.5	7.06151e-64
			9.52	3.24064e-64
			9.54	1.48388e-64
			9.56	6.77955e-65
			9.58	3.09057e-65
			9.6	1.40576e-65
			9.62	6.37997e-66
			9.64	2.88909e-66
			9.66	1.30538e-66
			9.68	5.88505e-67
			9.7	2.64726e-67
			9.72	1.18817e-67
			9.74	5.32103e-68
			9.76	2.37765e-68
			9.78	1.06007e-68
			9.8	4.7158e-69
			9.82	2.0932e-69
			9.84	9.27049e-70
			9.86	4.09665e-70
			9.88	1.8063e-70
			9.9	7.94668e-71
			9.92	3.48832e-71
			9.94	1.52786e-71
			9.96	6.67703e-72
			9.98	2.91151e-72
			10	1.26675e-72

## Sheet: Fig S4
Supplementary Fig 4e Evolution of ICD structural convergence																														Supplementary Fig 4f Evolution of TMD+ICD structural convergence
Backbone RMSD values of 1000 structures																			Cα RMSF values for the 100 top-scored structures in each cycle											Backbone RMSD values of 1000 structures
	Round 1			Round 2			Round 3			Round 4			Round 5			Round 6			Residue	Round 1	Round 2	Round 3	Round 4	Round 5	Round 6						Round 1			Round 2			Round 3			Round 4			Round 5			Round 6			Round 7
RMSD (Å)	Total Score		RMSD (Å)	Total Score		RMSD (Å)	Total Score		RMSD (Å)	Total Score		RMSD (Å)	Total Score		RMSD (Å)	Total Score			291	3.806	2.538	2.128	2.531	2.612	1.541					RMSD (Å)	Total Score		RMSD (Å)	Total Score		RMSD (Å)	Total Score		RMSD (Å)	Total Score		RMSD (Å)	Total Score		RMSD (Å)	Total Score		RMSD (Å)	Total Score
6.55369	-2654.33		4.28663	-3174.64		2.96211	-3285.35		2.63023	-3355.1		1.48011	-3405.39		0	-3403.16			292	3.223	2.033	1.635	1.986	2.044	1.344					4.9446	-7422.51		4.98379	-7579.11		3.93768	-7606.38		5.13101	-7569.08		5.2074	-7650.27		8.5976	-7620.49		4.83238	-7730.2
8.50836	-2594.01		3.57401	-3165.95		3.12345	-3260.72		2.34295	-3333.59		3.11157	-3394.42		2.18321	-3392.57			293	3.431	2.292	1.743	2.081	2.019	1.492					4.40565	-7376.2		4.4038	-7521.9		5.17139	-7543.78		4.90143	-7567.14		8.00798	-7636.49		6.60389	-7618.51		5.07896	-7697.95
7.46241	-2568.92		4.36858	-3129.25		3.76016	-3257.82		2.39215	-3331.27		2.70902	-3390.22		1.76481	-3389.51			294	3.579	2.279	1.829	2.125	2.032	1.348					4.69384	-7373.77		4.37341	-7506.6		6.57889	-7531.55		9.05096	-7544.37		5.00558	-7605		7.34742	-7597.16		4.95482	-7655.52
8.37517	-2550.9		4.2989	-3121.66		3.41377	-3250.77		2.34915	-3328.37		2.52285	-3382.95		2.72212	-3384.55			295	2.97	1.712	1.447	1.608	1.532	0.894					4.96516	-7366.86		5.04008	-7494.79		4.98406	-7521.81		5.3801	-7521.48		5.56491	-7583.13		4.91266	-7596.14		5.08074	-7653.15
7.51109	-2505.57		3.65923	-3083.99		3.46887	-3240.84		2.49739	-3328.02		2.89988	-3381.01		1.48104	-3379.29			296	2.89	1.802	1.316	1.367	1.19	0.986					4.69707	-7366.3		5.5478	-7494.32		6.60455	-7514.58		4.871	-7511.24		7.94196	-7570.95		6.45841	-7592.54		5.14779	-7644.15
6.1377	-2495.09		3.75096	-3081.3		3.19111	-3240.75		2.91218	-3325.9		1.51838	-3377.26		1.25877	-3378.51			297	3.364	2.52	1.705	1.795	1.592	1.125					4.85103	-7365.85		5.16453	-7490.99		5.1499	-7509.48		6.2008	-7506.95		5.0065	-7555.2		8.4078	-7592.51		6.69168	-7600.88
10.3303	-2480.68		5.49201	-3064.1		3.01943	-3230.62		2.45055	-3324.35		3.16327	-3374.2		2.34294	-3376.59			298	3.632	3.037	2.4	2.278	1.898	1.127					4.57887	-7361.84		5.29699	-7474.98		5.29964	-7471.3		6.59721	-7492.53		8.03009	-7547.98		8.15052	-7578.93		6.69428	-7586.99
7.57315	-2450.99		5.71	-3037.74		2.93375	-3230.31		2.05528	-3322.2		2.36796	-3370.64		1.77825	-3373.5			299	3.81	3.284	2.582	2.313	1.858	1.367					4.32968	-7358.23		5.94402	-7458.53		6.07258	-7467.41		6.29905	-7473.22		5.32638	-7544.38		6.13738	-7563.54		5.65482	-7582.05
8.68266	-2442.93		5.39081	-3036.03		2.7593	-3228.35		2.70533	-3320.89		2.0047	-3369.79		2.40806	-3372.56			300	3.869	3.638	3.508	3.22	2.629	2.022					4.71183	-7347		5.4865	-7453.49		4.17857	-7462.16		4.38528	-7471.19		8.26336	-7520.27		6.4247	-7553.82		4.82399	-7579.18
5.47272	-2429.67		5.67407	-3018.6		3.72233	-3226.01		3.66374	-3317.19		2.87778	-3369.65		2.16907	-3370.85			301	3.836	3.596	3.378	3.832	3.491	2.794					4.04834	-7342.22		4.68931	-7436.1		5.52038	-7443.77		6.12479	-7469.79		6.81469	-7514.32		7.24999	-7553.81		5.72725	-7573.21
7.83756	-2412.9		5.48217	-3017.27		3.18587	-3218.2		2.18586	-3316.29		1.8508	-3368.57		2.21046	-3369.71			302	3.503	3.352	3.116	3.863	3.686	3.44					5.56794	-7340.14		5.73311	-7436.03		4.66373	-7430.15		5.70883	-7468.55		8.23294	-7510.91		5.25481	-7551.73		4.4321	-7565.64
7.31746	-2405.76		5.6508	-3010.93		3.44105	-3214.91		2.62583	-3316.15		3.59404	-3368.03		1.70503	-3369.25			303	2.9	2.771	2.536	3.165	3.181	3.141					5.05678	-7337.38		5.68886	-7428.05		6.37356	-7428.45		5.55002	-7468.22		5.84886	-7506.8		4.87592	-7548.77		5.53491	-7565.03
8.17996	-2398.59		7.00293	-2995.27		3.46189	-3214.61		3.49055	-3312.93		2.16722	-3362.48		2.66952	-3368.78			304	2.601	2.354	2.002	2.432	2.433	2.395					4.19284	-7323.12		5.69877	-7420.98		5.01699	-7425.56		5.74533	-7463.18		5.97705	-7506.46		7.28986	-7545.91		6.44017	-7549.64
8.0455	-2384.88		6.02438	-2991.61		3.13843	-3213.37		3.18645	-3312.34		2.1208	-3362.15		2.43316	-3368.48			305	2.483	2.016	1.786	2.129	1.935	1.64					4.42578	-7322.66		4.8318	-7393.06		5.94794	-7407.49		8.0061	-7462.39		5.84401	-7506.43		5.85602	-7543.85		5.36981	-7544.93
4.46825	-2378.91		5.28598	-2991.55		3.15666	-3210.25		2.68424	-3311.13		2.75427	-3359.87		1.88971	-3368.39			306	2.139	1.715	1.556	1.809	1.668	1.316					4.02007	-7314.97		4.00242	-7390.53		5.08869	-7407.47		7.23108	-7462.11		5.70122	-7503.96		9.03313	-7540.95		5.39147	-7543.7
7.7893	-2370.02		5.96755	-2987.01		3.29206	-3206.64		1.98271	-3309.14		1.81839	-3359.08		2.35491	-3367.68			307	2.301	1.692	1.326	1.425	1.379	1.133					5.34943	-7304.28		5.29146	-7389.47		5.87608	-7396.78		7.15511	-7460.28		6.00229	-7503.48		6.65008	-7539.39		5.51252	-7533.24
6.0926	-2358.05		5.51303	-2985.07		3.6045	-3205.06		2.12277	-3309.04		1.97814	-3358.93		2.16582	-3366.37			308	2.217	1.355	1.031	1.133	1.074	0.982					5.08937	-7303.73		7.33066	-7380.07		6.33356	-7395.46		5.25453	-7459.31		6.94887	-7503		8.41625	-7537.53		5.76197	-7533.15
6.03432	-2342.8		4.13116	-2984.66		3.29255	-3199.61		2.16183	-3308.98		2.37023	-3357.98		3.58037	-3366.21			309	1.857	1.112	0.993	1.127	1.058	0.94					5.21942	-7302.23		4.50653	-7371.57		5.2409	-7392.1		6.16971	-7454.88		5.23173	-7500.95		8.24504	-7531.63		4.01149	-7531.82
8.10561	-2340.08		5.86394	-2982.72		3.50914	-3198.57		3.3056	-3307.21		2.53451	-3357.87		1.95799	-3365.44			310	1.904	1.357	1.122	1.102	1.095	0.903					4.48878	-7296.84		5.76815	-7370.16		5.20645	-7382.77		5.59202	-7450.78		6.37528	-7499.37		6.56055	-7529.3		4.59334	-7525.26
5.85079	-2337.11		5.82305	-2982.17		3.4091	-3196.04		2.78552	-3302.75		3.2526	-3356.52		2.07515	-3365.36			311	2.154	1.335	1.011	0.852	0.879	0.829					4.81562	-7288.16		4.39538	-7368.55		4.38544	-7381.77		6.68848	-7448.14		7.1161	-7499.06		5.04245	-7528.22		5.68233	-7518.25
8.66113	-2336.67		5.63107	-2981.84		3.39312	-3194.27		2.98274	-3302.65		2.42378	-3355.47		2.04781	-3365.15			312	2.406	1.279	1.001	0.872	0.918	0.894					5.29495	-7286.89		6.21609	-7358.37		5.33378	-7379.23		6.14422	-7436.75		5.7492	-7494.09		7.47544	-7525.83		4.60213	-7514.15
8.65215	-2300.69		7.34712	-2969.94		3.39203	-3194.05		2.67997	-3302.12		2.38995	-3355.07		1.86366	-3364.97			313	2.243	1.27	1.064	0.953	0.968	0.961					4.08972	-7283.59		5.42527	-7338.84		4.97842	-7376.18		8.04649	-7431.99		8.9549	-7492.36		6.421	-7523.86		6.07675	-7512.31
9.38532	-2298.47		6.27823	-2964.2		3.47081	-3194.01		2.4384	-3297.78		1.42209	-3351.47		2.21097	-3364.88			314	2.377	1.567	1.258	1.077	1.14	0.971					5.51758	-7281.12		4.46214	-7333.6		4.14793	-7373.34		6.89741	-7427.43		8.77191	-7489.89		7.17493	-7514.81		5.32503	-7510.71
7.15959	-2296.3		5.99688	-2962.97		3.67112	-3187.48		3.01729	-3297.55		2.00917	-3351.09		2.66952	-3363.86			315	2.698	1.733	1.359	1.033	1.093	0.949					5.71152	-7279.87		4.86872	-7332.75		6.00911	-7369.83		4.56901	-7424.75		6.61913	-7489.69		6.14038	-7514.38		4.83258	-7508.44
7.41227	-2292.5		5.77408	-2962.03		3.93194	-3187.25		2.65442	-3297.43		2.60163	-3350.31		1.38646	-3361.74			316	2.665	1.497	1.308	1.082	1.135	0.977					4.8826	-7279.76		6.86641	-7331.03		7.11972	-7369.44		6.20585	-7418.74		6.56739	-7488.81		9.15359	-7514.04		6.55199	-7504.72
7.70987	-2286.64		7.85504	-2960.7		3.85786	-3186.37		2.46359	-3296.97		2.34066	-3349.83		2.03402	-3360.55			317	2.532	1.435	1.263	1.196	1.169	0.918					4.21631	-7279.5		4.62933	-7318.77		4.1673	-7360.85		4.40863	-7415.43		6.96263	-7486.45		7.60406	-7512.76		5.58439	-7504.6
8.96854	-2278.77		6.06214	-2960.35		3.2142	-3183.56		2.30108	-3296.72		2.23357	-3349.51		2.25568	-3360.21			318	2.991	1.995	1.557	1.492	1.482	1.063					5.10425	-7277.53		4.33237	-7318.19		6.15177	-7356.6		5.89143	-7414.95		5.93577	-7486.31		5.8652	-7511.82		4.5647	-7499.73
7.26577	-2269.46		7.68118	-2958.72		3.62401	-3182.08		2.68846	-3296.3		2.67084	-3349.31		2.42193	-3360.09			319	3.342	2.067	1.882	1.689	1.689	1.263					4.51302	-7273.6		5.14544	-7317.6		8.13389	-7356.02		4.51829	-7412.91		7.58183	-7485.18		5.80394	-7510.8		5.87984	-7499.62
8.03457	-2255.03		5.1594	-2958.31		3.01654	-3181.82		2.48189	-3295.76		1.97327	-3349.02		1.79165	-3359.92			320	3.16	1.938	1.79	1.89	1.968	1.374					3.99473	-7266.21		4.35773	-7316.18		7.12367	-7356.01		5.23752	-7411.23		6.51042	-7481.9		6.21009	-7510.06		5.75941	-7499.56
9.80707	-2246.72		5.73475	-2955.41		4.68972	-3180.32		2.53725	-3294.43		2.2971	-3348.32		2.19326	-3359.85			321	3.38	2.377	1.774	2.237	2.325	1.521					4.33623	-7264.24		5.32506	-7315.35		4.78469	-7351.51		6.87002	-7408.62		7.29921	-7481.8		6.75748	-7507.53		6.56275	-7495.87
8.52471	-2245.4		5.92923	-2954.97		3.84665	-3180.09		3.43424	-3294.19		2.12185	-3347.49		2.33569	-3359.84			322	4.163	3.035	2.423	1.98	1.895	1.551					5.55347	-7259.28		3.65477	-7314.1		5.88933	-7349.94		5.5929	-7407.3		7.03695	-7481.54		8.05967	-7501.34		6.10576	-7495.1
7.40015	-2235.65		6.38811	-2954.53		3.32821	-3178.21		2.28238	-3293.8		2.10492	-3347.25		2.15022	-3359.82			323	5.28	4.343	3.728	2.008	1.751	1.614					5.43624	-7254.39		5.14271	-7313.73		4.44746	-7346.15		4.62631	-7403.7		5.90773	-7479.61		5.63833	-7496.71		5.2302	-7493.28
7.46898	-2230.78		3.88758	-2954.16		3.23639	-3170.26		2.75366	-3293.51		2.36748	-3346.51		2.00662	-3359.44			324	6.399	5.968	5.219	3.235	2.832	2.072					6.43197	-7251.67		4.21257	-7311.93		6.90947	-7344.62		6.43522	-7399.48		8.21212	-7473.6		6.34833	-7493.57		6.32659	-7490
7.79517	-2228.57		5.94397	-2953.9		3.30547	-3164.14		2.44794	-3290.77		3.13544	-3345.52		1.91551	-3359.36			325	6.853	5.841	4.765	3.691	2.723	2.161					5.8914	-7245.34		5.27855	-7311.35		5.25944	-7342.99		6.96079	-7396.63		6.7935	-7469.41		5.69576	-7493.36		4.84974	-7487.9
9.91848	-2225.78		5.32809	-2945.93		3.79333	-3163.68		3.09603	-3290.4		2.05369	-3345.06		1.60325	-3358.84			326	7.828	6.532	5.779	4.936	3.73	2.703					5.1888	-7243.76		4.41528	-7308.97		4.73489	-7340.24		3.75658	-7395.25		7.64893	-7468.75		7.28862	-7489.52		6.75529	-7484.84
9.27441	-2215.68		6.53866	-2942.36		3.42136	-3163.47		2.29564	-3290.3		2.84056	-3344.42		2.09838	-3358.83			327	7.518	6.33	5.017	3.761	2.947	2.778					5.01759	-7240.03		4.10141	-7307.94		5.18419	-7339.94		5.5177	-7393.99		7.44419	-7467.71		6.30635	-7485.27		6.86508	-7483.96
10.7208	-2213.64		3.78528	-2941.91		3.68884	-3162.91		2.52476	-3288.63		2.96323	-3344.15		2.06134	-3358.66			328	8.156	7.094	5.941	3.966	3.787	2.415					5.14082	-7239.8		5.21993	-7306.94		4.90261	-7338.8		5.96701	-7393.32		7.17186	-7467.15		7.04408	-7484.68		5.24805	-7477.97
9.80018	-2203.81		5.4129	-2940.86		3.16156	-3161.72		2.50894	-3287.95		2.27095	-3343.65		1.8213	-3357.8			329	8.867	7.998	5.307	4.612	4.408	2.586					4.00866	-7237.62		5.4716	-7306.57		5.56153	-7336.69		6.4017	-7391.32		5.00438	-7463.27		7.61794	-7480.92		4.98566	-7473.48
8.04869	-2201.82		8.39905	-2940.86		2.92322	-3160.2		2.22976	-3287.81		1.92409	-3343.2		2.22727	-3357.7			330	9.418	7.895	5.729	4.43	4.058	3.121					5.32245	-7233.87		3.85108	-7298.58		5.85185	-7335.9		6.69969	-7390.96		7.37619	-7460.88		6.31894	-7477.05		4.95877	-7471.16
5.40678	-2199.51		6.25672	-2940.39		3.46139	-3160.05		2.72981	-3286.29		2.38143	-3342.74		2.18025	-3356.63			331	9.998	9.277	5.999	4.584	4.53	3.249					7.23251	-7232.63		4.40478	-7295.02		5.62929	-7334.25		5.21138	-7390.08		6.57759	-7460.82		5.7753	-7476.9		6.14083	-7463.07
8.01325	-2199.28		7.13286	-2938.78		3.33913	-3157.52		3.82574	-3286.07		3.19937	-3342.73		2.55888	-3356.16			332	10.535	10.488	6.194	4.369	4.411	3.152					4.42938	-7230.97		5.38856	-7294.9		3.73376	-7334.19		6.17386	-7389		6.16472	-7459.49		7.22039	-7476.17		5.84387	-7463.06
7.51989	-2189.16		6.1254	-2937.2		5.88579	-3157.48		3.55383	-3285.31		2.66678	-3340.95		1.93956	-3356.12			333	10.845	11.264	6.403	4.099	4.058	3.215					5.39892	-7228.68		4.72751	-7294.54		3.65169	-7333.64		6.96543	-7384.58		7.94502	-7456.93		6.55852	-7473.36		5.07144	-7462.38
6.60023	-2180.77		10.6766	-2936.43		4.87634	-3154.35		2.54058	-3285.15		2.87933	-3337.16		2.00175	-3356.04			334	10.286	10.838	5.088	3.163	3.264	3.059					5.82545	-7222.06		4.594	-7290.71		4.42041	-7333.25		5.02796	-7381.9		6.55895	-7456.59		7.51735	-7472.44		5.30973	-7460.39
8.31034	-2177.48		7.07217	-2933.03		4.17848	-3148.43		2.69691	-3284.96		2.20361	-3336.99		1.93734	-3355.85			335	8.986	10.967	5.698	2.887	3.002	2.748					5.05038	-7217.64		4.86342	-7289.51		5.35416	-7330.51		7.71524	-7375.55		6.13649	-7454.49		8.29951	-7471.64		6.0445	-7459.93
8.91713	-2167.65		5.77679	-2929.7		3.18993	-3147.2		2.47225	-3284.86		2.31764	-3336.66		1.91056	-3354.86			336	10.024	12.513	6.9	3.101	3.263	2.884					4.08768	-7217.05		4.69916	-7288.22		3.66242	-7330.44		6.20856	-7368.07		5.317	-7453.02		8.51708	-7466.61		5.40453	-7459.51
10.2136	-2162.83		6.13241	-2927.54		5.27985	-3144.74		2.35334	-3284.81		2.69544	-3334.74		2.48794	-3354.71			337	10.128	13.37	7.794	3.228	3.344	3.078					5.39895	-7216.56		5.72088	-7287.54		6.95436	-7326.41		6.29089	-7367.77		4.14158	-7451.93		6.58271	-7466.11		4.15634	-7459.08
8.11757	-2161.26		7.49941	-2925.14		3.82634	-3139.37		2.4881	-3283.97		2.11209	-3334.26		2.03235	-3354.38			338	9.979	13.346	8.045	3.243	3.4	3.179					5.96144	-7215.22		4.77042	-7284.47		6.02777	-7324.99		7.29594	-7365.35		6.41386	-7451.75		8.62532	-7464		4.6493	-7455.33
6.2369	-2159.62		5.75466	-2921.54		5.23055	-3136.68		3.11467	-3283.76		2.36498	-3333.15		2.09725	-3354.26			339	9.4	12.335	8.127	3.228	3.319	3.275					5.15169	-7213.59		4.69735	-7283.56		6.39855	-7324.73		5.6195	-7362.79		6.27047	-7450.68		7.27283	-7462.82		6.6292	-7454.41
7.66026	-2150.57		10.978	-2920.26		3.71283	-3134.33		3.33979	-3281.87		2.18384	-3332.87		1.65347	-3354.1			340	8.31	10.629	5.758	2.991	3.145	2.791					5.0848	-7212.49		4.03481	-7282.61		6.85431	-7324.38		3.49957	-7358.36		5.89691	-7450.49		6.56377	-7462.7		4.89995	-7453.85
7.63534	-2148.39		7.546	-2918.03		3.01599	-3133.96		2.44029	-3281.74		1.96164	-3332.19		2.45238	-3353.74			341	7.045	8.794	4.589	2.532	2.797	2.618					5.04995	-7212.11		4.56089	-7281.73		4.12009	-7323.68		4.91503	-7353.15		8.04477	-7450.12		5.88451	-7462.43		6.38378	-7451.47
8.25906	-2147.47		6.52206	-2913.45		4.09976	-3131.07		2.37989	-3281.2		2.58417	-3331.97		1.87417	-3353.7			342	5.837	6.707	3.288	2.224	2.442	2.278					4.86628	-7211.24		4.32306	-7281.31		4.96859	-7323.25		5.22623	-7351.52		7.10402	-7448.57		7.51455	-7462.31		4.67276	-7448.69
6.93314	-2144.14		7.59559	-2913.01		3.31296	-3130.95		2.90265	-3281.01		2.32372	-3331.7		2.3919	-3352.91			343	7.788	7.524	3.342	2.164	2.459	2.297					5.27979	-7211.2		4.8356	-7280.38		7.06888	-7323.06		5.06994	-7347.93		5.61987	-7448.15		7.42271	-7461.98		5.16472	-7445.99
8.41398	-2141.99		6.75596	-2912.11		6.85586	-3129.68		3.25391	-3280.85		3.49091	-3331.67		1.90435	-3352.45			344	9.542	8.864	4.631	2.173	2.329	2.28					5.08416	-7210.63		4.79929	-7279.96		4.30741	-7322.58		5.25062	-7346.89		6.2352	-7447.93		5.90411	-7457.76		5.39669	-7444.62
8.60059	-2138.66		5.98924	-2911.11		4.17203	-3129.58		3.30684	-3280.82		2.13125	-3331.61		2.34233	-3351.72			345	10.701	10.198	4.775	2.293	2.471	2.606					4.96021	-7209.87		5.54972	-7278.48		6.35161	-7321.98		4.25546	-7346.52		6.83858	-7447.16		6.22666	-7453.33		6.65233	-7443.01
8.59688	-2135.35		6.00179	-2909.03		5.30684	-3128.29		2.98605	-3280.81		2.28422	-3330.21		2.19735	-3351.41			346	11.247	9.596	4.429	2.326	2.483	2.498					4.6337	-7209.12		5.32925	-7276.58		3.65588	-7320.99		6.48925	-7343.1		6.44886	-7446.26		6.0594	-7452.56		4.59638	-7442.01
9.20845	-2130.01		5.72797	-2908.1		4.11022	-3128.16		2.14858	-3280.06		3.04859	-3329.86		2.37661	-3351.2			347	11.494	9.057	4.089	2.128	2.282	2.26					8.83808	-7208.26		4.9427	-7276.55		4.49199	-7320.2		5.6068	-7340.46		7.31824	-7444.81		7.27128	-7448.4		3.82553	-7441.4
8.09158	-2128.72		6.8899	-2907.86		3.30715	-3127.63		3.68651	-3280.03		2.44355	-3329.64		2.1675	-3350.59			348	11.857	9.008	4.536	1.9	2.05	1.987					4.4357	-7207.8		3.78386	-7274.76		4.77123	-7318.79		4.55271	-7340.25		6.01853	-7442.08		7.38595	-7447.15		5.63897	-7439.27
8.34883	-2118.29		7.96558	-2906.06		3.8667	-3126.84		2.2843	-3279.9		2.78872	-3329.64		2.09367	-3350.47			349	12.249	9.35	4.56	1.735	1.935	1.943					4.30753	-7205.37		4.39619	-7272.58		4.8481	-7316.9		4.73324	-7338.98		7.2336	-7439.98		5.38888	-7447.14		6.63144	-7435.46
8.32718	-2108.22		7.75902	-2904.91		3.7433	-3126.37		2.9435	-3278.7		3.19983	-3329.58		1.96104	-3350.01			350	12.694	9.611	4.795	1.632	1.853	1.78					5.77546	-7205.32		4.65261	-7271.45		4.50704	-7315.41		6.78227	-7338.73		5.19242	-7434.37		6.73647	-7446.45		4.41941	-7434.76
6.5885	-2106.13		11.0755	-2902.12		5.13422	-3125.4		3.26673	-3278.38		2.49998	-3329.32		2.60399	-3349.75			351	11.593	8.965	4.707	1.495	1.687	1.733					5.97427	-7204.21		4.24149	-7271.17		5.6958	-7314.64		4.68098	-7337.4		6.11428	-7433.11		7.72138	-7446.27		5.12446	-7434.1
8.38969	-2104.99		11.1773	-2901.01		5.34892	-3125.09		2.63648	-3277.84		2.60648	-3329.28		2.23403	-3349.64			352	11.469	8.106	5.351	1.619	1.823	1.717					4.46279	-7201.97		5.44176	-7270.7		6.85587	-7313.65		3.80727	-7335		5.19555	-7431.91		6.41754	-7444.49		4.82273	-7433.66
8.54234	-2099.55		8.04519	-2898.54		4.03635	-3121.81		2.05097	-3277.22		2.70963	-3329.26		2.43604	-3349.36			353	11.085	7.872	4.388	1.768	1.934	1.906					4.66951	-7199.75		4.53522	-7270.59		5.46696	-7312.16		6.188	-7334.41		6.22609	-7430.1		8.44648	-7443.63		4.32098	-7433.07
10.8447	-2090.06		6.04195	-2898.3		3.85319	-3119.46		2.61693	-3276.02		1.6296	-3329.12		2.47247	-3349			354	11.07	7.757	3.203	1.791	2.059	1.899					5.87316	-7198.61		4.70526	-7268.53		4.53277	-7310.77		5.97345	-7334		6.78786	-7429.2		8.69337	-7443.34		4.56473	-7430.92
9.83576	-2085.71		5.8136	-2897.92		5.20532	-3119.29		3.13769	-3275.72		3.39499	-3328.75		2.14051	-3348.81			355	11.32	7.834	3.79	1.985	2.047	1.914					4.41039	-7197.66		5.73286	-7267.3		4.69658	-7308.99		6.18271	-7333.7		5.47669	-7428.31		6.34968	-7443.15		5.38048	-7427.7
8.51444	-2078.3		5.59745	-2895.1		3.59684	-3118.31		2.786	-3275.51		2.03272	-3328.42		2.08509	-3348.79			356	11.235	8.73	3.402	1.978	1.952	1.663					6.82022	-7189.67		4.92779	-7265.92		4.53738	-7308.98		5.553	-7331.28		4.65818	-7427.73		8.718	-7441.73		4.14195	-7427.18
6.28402	-2076.78		4.15702	-2894.29		2.85467	-3118.24		2.86851	-3275.29		2.17967	-3327.82		2.37594	-3348.72			357	10.69	9.193	2.967	2.067	2.074	1.762					4.18987	-7187.97		4.46444	-7265.69		5.63635	-7307.6		5.59611	-7330.99		7.28186	-7426.71		8.62764	-7441.06		4.84933	-7425.31
9.51998	-2074.82		11.0158	-2893.6		4.61296	-3117.93		2.40602	-3274.79		3.4497	-3327.8		2.02613	-3348.38			358	10.799	9.6	3.697	2.193	2.203	1.948					5.47595	-7180.38		4.68176	-7265.17		3.69646	-7307.25		5.7834	-7330.51		6.96808	-7424.08		6.14727	-7439.42		5.31682	-7425.09
6.91712	-2071.03		7.29732	-2892.84		5.57904	-3117.42		3.22606	-3274.13		1.51138	-3327.11		2.20909	-3347.49			359	8.908	8.964	4.436	1.945	2.044	1.927					5.93304	-7178.2		4.61153	-7264.9		3.69195	-7306.79		7.79462	-7329.27		7.04407	-7421.99		8.01964	-7438.52		4.2906	-7423.09
7.89961	-2070.97		6.10901	-2892.57		4.19963	-3117.24		3.08462	-3273.12		2.1897	-3327.02		3.22518	-3346.99			360	6.874	6.875	4.65	1.868	1.93	1.659					4.06265	-7177.27		3.86115	-7264.1		4.37305	-7306.77		4.09884	-7327.76		7.50736	-7420.97		5.3235	-7436.15		5.13449	-7420.23
7.22165	-2066.93		11.0361	-2892.54		4.02541	-3116.52		2.86183	-3272.19		3.50262	-3326.95		2.36799	-3346.3			361	4.789	5.525	3.415	1.625	1.677	1.392					6.05868	-7175.16		4.18451	-7264		5.22506	-7305.35		5.7584	-7326.79		6.58802	-7420.3		6.49568	-7432.56		4.78646	-7420.06
7.37209	-2066.8		8.23003	-2887.31		3.81392	-3116.46		2.35961	-3272.13		2.99809	-3326.9		2.63925	-3345.8			362	3.652	4.246	2.677	1.769	1.737	1.376					5.60522	-7172.75		4.63961	-7264		4.96531	-7301.82		7.40113	-7325.68		6.64978	-7419.06		7.03113	-7432.37		6.98074	-7418.85
8.58683	-2059.8		6.01442	-2886.98		5.16433	-3115.6		2.06129	-3271.4		2.5397	-3326.63		1.8721	-3345.3			363	4.398	4.272	2.509	1.736	1.757	1.406					4.12468	-7172.19		5.34688	-7263.15		4.55404	-7301.42		4.60108	-7325.65		6.41122	-7417.78		7.08655	-7431.68		5.27447	-7416.45
9.7513	-2056.16		5.89873	-2886.39		6.1452	-3114.3		1.97107	-3271.26		2.74094	-3326.45		2.01453	-3344.87			364	4.362	4.531	3.525	1.714	1.754	1.379					4.96543	-7171.99		5.16831	-7262.63		7.45728	-7301.29		5.61327	-7325.56		6.19214	-7415.61		7.14158	-7431.45		5.14862	-7416.4
7.58679	-2051.51		7.73991	-2885.5		8.4343	-3112.89		2.45065	-3271.21		2.1181	-3325.9		1.71582	-3343.78			365	3.381	4.247	4.003	1.769	1.781	1.35					5.03245	-7168.24		4.87466	-7262.18		4.77606	-7300.23		4.80376	-7322.73		7.10104	-7414.63		7.16892	-7430.17		4.728	-7415.08
8.8275	-2033.66		7.76166	-2881.82		3.6384	-3112.39		3.52425	-3271.16		2.11284	-3325.7		1.87245	-3343.75			366	3.374	3.611	3.384	1.78	1.717	1.345					5.67462	-7167.19		4.54489	-7261.91		5.5445	-7299.54		6.62271	-7321.56		6.8274	-7414.22		7.76756	-7426.74		5.29132	-7413.94
8.30182	-2021.73		7.89419	-2881.62		3.13413	-3111.6		2.40817	-3271.04		1.94542	-3324.79		1.85878	-3343.55			367	5.287	5.036	4.362	1.738	1.75	1.513					8.00126	-7165.93		4.22206	-7258.12		6.14296	-7299.11		3.93329	-7321.32		7.8572	-7412.2		5.70952	-7426.28		5.17722	-7412.18
7.55302	-2016.47		8.61086	-2881.03		6.89075	-3111.26		3.22048	-3270.57		2.17415	-3324.47		2.5166	-3342.85			368	6.06	5.754	5.295	1.714	1.851	1.703					5.08348	-7163.52		4.73178	-7257.65		5.45179	-7298.47		4.90454	-7321.26		6.29151	-7411.97		8.15364	-7425.09		4.91272	-7408.39
8.0849	-2015.99		7.63718	-2877.45		5.94704	-3110.8		2.12405	-3269.94		2.01216	-3324.43		2.44858	-3342.44			369	5.833	5.913	5.03	1.752	1.817	1.596					5.67114	-7157.05		6.08183	-7255.43		4.95492	-7297.8		6.4806	-7321.19		3.66543	-7411.82		7.37878	-7423.17		3.80896	-7405.97
7.40163	-2005.42		3.6822	-2876.95		3.5819	-3110.61		3.37322	-3269.75		2.69398	-3324.31		2.10367	-3341.66			370	6.101	6.144	4.828	1.676	1.676	1.41					4.72956	-7154.67		4.08293	-7255.43		4.92934	-7297.27		4.65281	-7320.41		6.89303	-7411.29		7.60568	-7422.98		6.29943	-7403.96
9.56417	-2005.4		6.89635	-2875.75		3.92006	-3110.45		2.38628	-3268.72		2.4107	-3324.1		2.2592	-3341.62			371	7.55	6.587	4.869	1.666	1.691	1.331					4.4907	-7154.12		6.8335	-7254.78		6.55139	-7296.44		4.09595	-7320		8.04388	-7409.88		5.55012	-7422.98		5.18527	-7403.95
8.57256	-2001.38		7.61286	-2874.78		5.47944	-3110.24		3.07652	-3268.29		2.05787	-3324.08		1.7774	-3340.52			372	8.02	5.504	2.66	1.835	1.826	1.49					5.75278	-7152.76		4.42252	-7252.26		4.52741	-7296.43		6.15177	-7319.57		6.83656	-7408.59		5.19814	-7422.86		4.35909	-7403.31
8.17292	-2000.87		8.71109	-2874.65		5.24036	-3108.28		2.33814	-3268.06		2.67706	-3324.03		2.78143	-3340.12			373	7.862	6.131	1.793	1.813	1.802	1.436					5.93647	-7148.61		4.65846	-7250.69		5.42464	-7296.26		6.85711	-7318.83		6.45858	-7405.44		8.93637	-7421.14		3.95939	-7401.53
6.85501	-1997.3		7.83106	-2872.28		3.34691	-3107.95		2.34879	-3268.05		1.17436	-3323.95		2.09644	-3339.73			374	7.87	6.122	2.24	1.668	1.632	1.268					3.52215	-7144.8		4.13573	-7250.33		4.90265	-7295.3		4.47348	-7314.62		7.90427	-7405.05		6.06486	-7421.1		7.21632	-7398.99
7.72818	-1995.08		7.82989	-2871.87		5.04406	-3107.55		2.17795	-3267.92		2.50726	-3323.45		2.13319	-3339.66			375	7.335	5.661	2.039	1.604	1.53	1.174					5.47402	-7144.7		5.1085	-7249.88		4.02824	-7294.84		5.2679	-7313.11		4.43137	-7404.07		7.8475	-7420.6		4.87568	-7398.01
7.47296	-1992.32		6.0738	-2870.99		3.59481	-3107.54		2.34631	-3267.53		1.78843	-3323.37		2.14203	-3338.67			376	6.97	5.786	2.783	1.801	1.655	1.354					3.78999	-7142.2		6.00031	-7249.54		7.63493	-7292.99		5.39572	-7311.19		6.09113	-7402.23		5.49318	-7420.15		4.06451	-7397.92
8.04619	-1984.78		6.04015	-2870.36		4.9261	-3107.48		2.21624	-3266.31		3.46752	-3323.21		1.86222	-3338.67			377	7.533	5.54	3.112	1.996	1.825	1.606					6.1408	-7141.13		4.42822	-7249.48		5.1823	-7292.62		4.49289	-7309.17		7.71323	-7400.17		5.56536	-7418.56		5.33926	-7396.67
6.57824	-1984.06		3.81475	-2868.73		3.82103	-3107.07		2.82832	-3266.04		3.528	-3322.99		1.50351	-3338.43			378	7.352	5.565	3.189	2.244	2.262	1.802					5.14352	-7140.26		4.59805	-7249.13		5.7692	-7292.42		3.48574	-7308.74		6.1026	-7400.1		6.43524	-7414.55		5.70811	-7395.79
8.11391	-1980.4		5.81528	-2867.87		3.66936	-3106.52		3.35068	-3265.49		2.26573	-3322.59		2.40985	-3337.72			379	7.35	5.529	4.066	2.776	3.101	2.25					5.58871	-7134.61		5.02131	-7249.07		5.65288	-7291.3		4.58691	-7308.56		6.86707	-7397.76		4.99525	-7411.69		4.48025	-7395.18
10.2481	-1974.88		3.61357	-2867.35		5.4513	-3104.93		1.96533	-3265.41		3.32432	-3322.19		2.60322	-3337.59			380	7.306	5.241	3.406	2.837	2.864	2.242					4.5189	-7133.85		6.31378	-7248.46		4.36818	-7290.99		4.06412	-7307.88		7.29414	-7397.08		5.89585	-7411.41		4.99589	-7394.98
7.3529	-1970.32		7.56772	-2866.84		5.54643	-3104.52		3.27277	-3265.19		2.06948	-3322.06		2.49824	-3337.18			381	7.543	5.193	3.98	2.936	2.99	2.344					4.57212	-7129.31		4.41321	-7248.11		6.19785	-7288.85		4.9322	-7307.86		6.49385	-7396.75		6.71708	-7411.39		6.07551	-7394.93
8.27472	-1969.84		7.87915	-2865.46		5.10479	-3104.49		2.36194	-3265.19		2.63077	-3321.74		2.70888	-3337.05			382	7.878	5.47	2.727	2.896	2.865	2.311					4.7881	-7128.67		4.56954	-7247.16		3.74824	-7288.7		7.65232	-7304.82		5.30024	-7396.43		7.06561	-7408.56		4.5714	-7390.84
7.38689	-1964.67		7.44736	-2864.82		7.37598	-3103.84		3.37127	-3265.13		3.05414	-3321.64		1.66735	-3337.02			383	6.992	4.798	2.521	2.488	2.466	2.565					4.12554	-7127.9		4.08106	-7246.23		4.06309	-7288.31		4.57181	-7304.34		4.75496	-7395.27		6.87236	-7407.53		5.48954	-7390.53
6.90018	-1961.98		5.5814	-2863.95		3.81595	-3102.03		2.92144	-3265.06		2.15158	-3321.58		2.05252	-3336.93			384	7.089	4.784	3.06	3.176	3.111	3.555					5.49999	-7126.28		4.7958	-7245.81		5.19103	-7288.3		3.57054	-7302.28		8.62954	-7393.66		7.54856	-7402.49		5.4133	-7390.05
9.46003	-1953.98		7.63723	-2863.71		5.115	-3101.63		2.08238	-3264.02		2.83678	-3321.09		2.19714	-3336.9			385	7.418	6.016	3.737	3.016	3.023	3.286					5.63029	-7125.02		5.52461	-7245.2		4.31587	-7287.65		4.20152	-7300.11		6.73654	-7393.14		5.54554	-7401.09		4.25327	-7388.86
8.58651	-1950.22		7.91131	-2862.95		3.54976	-3101.34		2.1484	-3263.92		2.17706	-3320.98		2.23461	-3336.13			386	7.655	6.456	3.767	2.828	2.81	3.321					4.47152	-7124.8		4.80327	-7243.5		4.83832	-7286.46		7.67775	-7299.88		7.73991	-7392.52		7.4949	-7398.71		5.32953	-7388.78
7.8304	-1948.13		10.9235	-2862.57		4.71898	-3101.07		3.28565	-3263.31		3.80947	-3320.83		1.83422	-3335.87			387	7.305	5.8	2.982	2	2.095	2.302					4.56572	-7124.53		4.3183	-7242.98		6.57042	-7286.14		6.75026	-7299.08		5.91059	-7391.53		7.60749	-7397.15		4.49396	-7388.15
7.90862	-1946.36		8.03956	-2861.56		3.54644	-3099.95		3.15865	-3262.9		2.2339	-3320.48		2.35292	-3335.84			388	6.899	6.309	4.032	1.812	1.835	2.036					4.07328	-7122.5		4.63574	-7242.97		4.20865	-7286.07		5.3853	-7298.96		5.32221	-7390.82		7.94515	-7397.15		3.98381	-7388.11
8.81762	-1944.69		7.84276	-2860.99		3.85148	-3099.48		3.41282	-3262.75		3.01655	-3320.4		2.2475	-3335.69			389	6.453	4.831	2.41	1.626	1.711	1.526					4.23892	-7120.85		4.4096	-7242.82		3.7008	-7285.52		3.47474	-7298.08		6.08381	-7390.18		4.9012	-7396.66		6.11414	-7387.32
7.8361	-1943.68		7.68758	-2860.89		3.72392	-3098.78		3.17902	-3262.75		3.04472	-3319.56		1.94448	-3335.39			390	5.023	3.897	2.471	1.407	1.368	1.286					4.42477	-7117.15		5.272	-7242.12		6.23389	-7285.46		4.90901	-7296.84		5.61416	-7389.71		7.10837	-7396.32		4.87813	-7387.26
8.62839	-1942.45		6.1516	-2860.39		5.33906	-3098.31		2.68459	-3262.45		2.20054	-3319.26		2.35345	-3335.26			391	5.179	4.227	3.146	1.543	1.551	1.546					6.20445	-7113.88		4.53991	-7242.09		5.69572	-7285.32		3.59814	-7295.54		4.38805	-7389.22		6.58742	-7392.48		4.36137	-7387.25
7.91302	-1941.22		11.2092	-2860.05		3.47793	-3098.28		3.30159	-3262.42		2.29721	-3319.11		2.09382	-3335.06			392	5.744	5.016	4.391	1.777	1.807	1.875					4.93896	-7108.73		4.38308	-7241.86		6.06326	-7284.93		5.51109	-7295.25		6.75642	-7387.27		5.17578	-7392.13		5.70674	-7386.35
9.73476	-1938.76		7.91377	-2859.69		5.20338	-3096.8		2.44564	-3262.24		2.56756	-3318.81		2.1919	-3335.02			393	5.938	5.403	4.273	2.125	2.258	2.293					6.10978	-7108.6		4.68999	-7241.73		4.04357	-7284.4		7.52006	-7294.71		4.99294	-7386.67		6.29802	-7391.92		4.43775	-7385.92
8.81224	-1935.85		7.48576	-2858.68		5.40681	-3096.71		2.69647	-3262.16		2.01551	-3318.69		2.19994	-3334.9			394	6.484	6.192	4.477	2.324	2.43	2.34					5.34973	-7107.61		4.4732	-7241.07		4.45517	-7284.34		7.2432	-7293.65		7.95288	-7386.27		6.49077	-7391.42		4.63274	-7384.83
8.07288	-1931.14		7.326	-2858.57		4.17363	-3096.15		2.89562	-3261.75		2.43318	-3318.68		2.20795	-3334.27			395	7.218	7.401	4.51	2.231	2.355	2.169					4.48316	-7107.42		3.67684	-7238.89		4.66326	-7283.74		3.94938	-7293.03		8.04467	-7385.43		5.36891	-7391.33		4.25632	-7383.86
7.36924	-1930.19		7.87542	-2857.01		3.7691	-3096.03		2.88852	-3261.51		2.04203	-3318.45		3.26766	-3334.22			396	7.785	8.241	5.184	2.377	2.459	2.247					5.88171	-7107.12		4.39537	-7238.28		4.88531	-7283.56		5.89971	-7290.67		8.00246	-7385.36		6.64359	-7390.38		4.37112	-7383.83
7.8841	-1927.42		7.50685	-2856.69		3.79656	-3095.52		2.82461	-3259.19		2.23572	-3318.08		2.03826	-3334.06			397	8.428	9.182	6.241	2.477	2.558	2.198					5.35029	-7105.91		5.36546	-7238.11		4.65366	-7283.24		7.4524	-7290.66		4.31669	-7384.83		4.86029	-7389.94		7.63126	-7382.75
7.07964	-1915.11		7.36065	-2856.51		3.386	-3094.05		3.10348	-3258.91		2.23158	-3317.52		3.32339	-3334.01			398	8.296	8.273	4.815	2.062	2.171	1.943					4.972	-7105.7		4.79648	-7237.1		4.21532	-7282.32		4.25556	-7290.08		5.2009	-7381.82		6.93255	-7389.11		4.16884	-7380.99
9.2507	-1914.18		7.7818	-2855		7.82087	-3093.75		2.61764	-3258.81		2.46675	-3317.51		1.83576	-3333.68			399	8.804	8.43	4.646	2.078	2.133	1.924					4.99907	-7104.35		4.74863	-7235.16		5.22065	-7281.67		5.23855	-7289.91		5.98714	-7380.33		7.68008	-7389.02		5.84279	-7380.8
4.6619	-1912.01		10.8384	-2854.56		4.14318	-3093.48		2.14552	-3258.74		2.00417	-3317.32		2.14421	-3333.57			400	9.724	9.411	5.498	2.218	2.235	2.09					7.67844	-7102.24		4.65122	-7234.51		5.20706	-7281.41		4.76618	-7289.76		5.88062	-7379.16		8.80049	-7388.34		4.94604	-7379.96
9.10684	-1909.69		7.91925	-2854.29		5.22928	-3092.47		3.2646	-3257.79		2.13098	-3317.29		1.5603	-3332.9			401	10.045	9.648	5.25	2.696	2.674	2.437					5.90426	-7101.34		4.47267	-7232.6		4.18115	-7279.73		6.61337	-7289.43		6.91707	-7378.78		7.08557	-7386.89		5.48519	-7378.85
6.78624	-1902.58		7.85394	-2853.95		5.82725	-3092.18		2.47447	-3257.53		2.19593	-3316.86		2.86334	-3332.64			402	10.054	8.601	4.576	2.691	2.85	2.616					5.06481	-7097.69		5.59564	-7231.18		4.35307	-7279.72		6.86673	-7289.31		7.57201	-7376.98		6.34795	-7384.63		5.14177	-7378.15
7.67664	-1894.83		8.26923	-2853.42		5.16111	-3091.05		2.93296	-3257.38		2.79261	-3316.63		2.17156	-3332.47			403	9.025	7.741	4.523	2.462	2.718	2.582					4.58728	-7097.66		3.90163	-7229.78		3.50193	-7278.52		7.13687	-7288.52		4.92146	-7375.31		8.70401	-7384.1		4.36508	-7378.07
7.00046	-1893.88		5.83786	-2852.74		5.69764	-3090.97		2.01682	-3256.61		2.75547	-3316.32		1.84335	-3332.39			404	8.281	7.68	4.21	2.213	2.413	2.206					4.65063	-7097.48		4.33152	-7229.33		4.42465	-7278.18		4.68603	-7287.88		6.62756	-7374.23		6.25368	-7382.82		4.59308	-7377.27
8.19333	-1892.75		8.28822	-2851.75		4.16645	-3090.97		2.2259	-3255.93		2.11481	-3315.69		2.37075	-3332.28			405	7.589	7.162	4.722	2.317	2.628	2.556					3.97185	-7097.34		4.48267	-7228.67		4.2333	-7277.92		3.76967	-7287.63		4.38439	-7373.54		6.92556	-7382.73		4.69446	-7376.73
5.2588	-1878.47		6.27836	-2851.54		5.57997	-3090.67		2.6403	-3255.78		1.66438	-3315.59		2.31227	-3332.25			406	6.877	6.384	3.074	1.831	2.002	1.924					5.63375	-7096.69		4.07314	-7228.59		4.24918	-7277.9		7.12489	-7287.33		6.35861	-7373.06		5.48715	-7381.7		5.18819	-7375.22
8.66021	-1873.38		7.64504	-2851.5		3.47849	-3090.53		3.13605	-3255.59		2.44786	-3315.41		2.0488	-3331.96			407	6.244	6.233	3.285	1.802	2.03	2.06					4.26563	-7088.96		5.7503	-7228.43		4.83504	-7277.23		3.86413	-7286.76		5.00586	-7372.16		5.50939	-7378.23		5.12009	-7374.83
9.26994	-1871.74		7.55511	-2851.36		3.42924	-3090.15		1.89866	-3255.02		3.39374	-3315.2		1.56553	-3331.81			408	5.179	4.888	2.338	1.45	1.452	1.309					5.04816	-7088.96		4.72673	-7228.41		5.11928	-7276.96		6.32202	-7286.66		6.76089	-7371.74		7.62143	-7378.2		7.07304	-7374.78
7.27776	-1870.6		7.90962	-2849.09		5.47266	-3089.22		3.50835	-3255		2.90099	-3315.07		1.71802	-3331.74			409	4.548	3.883	1.755	1.277	1.242	1.183					4.90653	-7088.8		4.3442	-7228.25		4.0747	-7276.59		7.22472	-7286.58		6.47644	-7371.56		7.85401	-7375.1		5.38912	-7374.44
10.162	-1868.42		8.76063	-2848.09		3.571	-3088.5		2.55526	-3254.19		2.10048	-3314.89		2.89264	-3331.45			410	4.014	3.438	1.565	1.033	1.107	1.084					7.60174	-7084.84		5.34281	-7228.07		4.29448	-7275.7		6.92827	-7286.52		5.38881	-7371.16		7.55236	-7374.97		5.06801	-7374.07
6.94988	-1867.21		7.85816	-2847.15		2.89423	-3087.38		2.26935	-3253.73		2.44586	-3314.55		1.72895	-3331.13			411	3.945	3.344	1.215	0.722	0.805	0.839					4.68057	-7084.06		4.87989	-7228.04		4.31353	-7275.09		5.13241	-7286.27		4.79052	-7370.81		8.19494	-7374.93		4.25595	-7373.24
8.78503	-1864.64		7.82701	-2845.76		4.98281	-3087.2		3.89058	-3253.64		1.93015	-3314.46		2.88658	-3331.09			412	3.576	2.872	1.207	0.903	0.887	0.928					4.32353	-7082.97		4.57647	-7227.88		5.00702	-7274.83		4.00022	-7285.55		4.52742	-7369.37		6.4181	-7372.05		7.02869	-7372.85
7.03566	-1863.17		8.02255	-2845.49		4.01641	-3087.13		3.38041	-3252.67		2.5793	-3313.61		1.8655	-3331			413	3.141	2.266	1.079	0.849	0.86	0.906					4.84149	-7080.74		5.15136	-7227.61		4.99455	-7274.52		3.80134	-7285.06		6.07174	-7369.1		3.64073	-7370.17		5.24247	-7372.57
8.73837	-1862.18		8.88139	-2845.43		4.05352	-3086.93		2.13331	-3252.13		2.93395	-3313.55		1.9118	-3330.6			414	2.696	1.984	0.818	0.592	0.664	0.665					4.22703	-7080.64		5.87073	-7227.26		4.03197	-7273.94		4.02543	-7283.65		5.16669	-7366		7.4643	-7369.59		4.44763	-7372.41
8.52633	-1859.95		5.65986	-2844.66		5.56841	-3086.23		3.22374	-3252.08		1.87502	-3313.31		2.10945	-3330.54			415	2.457	1.689	0.845	0.654	0.686	0.761					4.78202	-7077.37		4.72372	-7227.14		4.38939	-7273.29		5.42037	-7283.08		5.75501	-7363.6		5.07911	-7368.84		4.13524	-7372.4
7.58795	-1844.89		8.05821	-2844.17		3.82589	-3085.98		3.30821	-3251.66		3.11469	-3312.33		1.44811	-3330.36			416	2.64	1.723	1.144	0.86	0.839	0.904					5.53523	-7075.55		5.29618	-7226.46		4.29862	-7272.3		4.80764	-7282.34		3.45315	-7362.72		3.97135	-7367.8		5.60386	-7372.39
7.42181	-1840.05		7.7043	-2843.42		3.60002	-3085.68		3.28307	-3251.29		2.51534	-3311.68		1.89293	-3330.34			417	2.355	1.35	0.903	0.746	0.744	0.774					5.24457	-7075.38		5.53519	-7226.14		6.59642	-7272.14		5.56044	-7282.33		4.9095	-7361.24		4.75178	-7367.58		5.03672	-7372.31
6.86775	-1834.45		7.93574	-2843.29		5.25698	-3085.47		3.03615	-3251.07		3.19696	-3311.34		2.35773	-3330.16			418	2.042	1.258	0.735	0.628	0.655	0.717					5.93483	-7074.77		6.95541	-7225.88		4.94914	-7271.9		4.63244	-7282.32		5.59056	-7361.1		6.11406	-7366.51		4.68655	-7371.28
10.1093	-1832.5		4.20776	-2843.26		3.92999	-3085.25		3.3834	-3250.74		2.36508	-3311		1.36616	-3330.05			419	2.279	1.556	1.111	0.885	0.854	0.899					5.03528	-7074.63		3.89031	-7225.79		5.03768	-7270.98		5.85121	-7281.41		5.90517	-7358.59		8.08803	-7366.28		4.08543	-7369.24
9.04839	-1827.83		8.05951	-2839.74		3.69202	-3084.29		2.29506	-3250.01		2.3562	-3310.97		2.18978	-3329.5			420	2.328	1.548	1.228	0.966	0.938	0.949					6.50327	-7074.61		4.6352	-7224.71		4.30611	-7270.47		5.71808	-7281.16		4.96081	-7357.55		9.19548	-7366.09		4.59786	-7367.65
4.72526	-1825.37		5.87913	-2839.68		5.44896	-3083.33		2.21566	-3248.78		2.50439	-3310.9		2.08534	-3329.11			421	2.034	1.192	0.956	0.811	0.813	0.82					5.50871	-7073.32		4.85758	-7224.66		4.82262	-7270.31		3.79791	-7279.79		7.81336	-7353.7		8.24707	-7365.34		4.63061	-7365.48
10.5298	-1820.92		6.41272	-2838.18		5.55798	-3083		2.27539	-3248.76		2.20384	-3310.08		2.0856	-3329.09			422	2.112	1.372	1.073	0.853	0.843	0.817					5.15737	-7073.3		4.46099	-7224.61		4.91949	-7269.56		4.54985	-7279.56		3.73097	-7353.3		6.21999	-7365.12		4.31194	-7364
8.56287	-1809.15		7.22882	-2837.29		5.30544	-3081.83		3.41354	-3248.45		3.16998	-3309.86		2.32374	-3329.04			423	2.334	1.58	1.28	0.992	1.023	0.91					5.23576	-7072.21		5.08939	-7223.07		4.54105	-7268.72		5.39922	-7278.34		6.18298	-7353.27		8.28597	-7364.18		7.25407	-7363.23
4.86505	-1807.46		7.0514	-2836.57		5.9271	-3081.6		2.0237	-3248.44		2.09848	-3309.84		2.77551	-3328.55			424	2.122	1.303	1.058	0.884	0.954	0.832					4.20859	-7070.66		4.94555	-7222.67		5.0573	-7268.45		5.99287	-7277.27		6.72807	-7353.19		6.67084	-7363.85		6.40958	-7361.76
9.46772	-1790.71		6.99494	-2835.58		4.05453	-3081.59		3.92186	-3247.59		2.07009	-3309.62		2.99497	-3328.5			425	2.037	1.19	0.952	0.817	0.897	0.693					4.41183	-7070.6		4.63257	-7222.38		4.63772	-7268.16		3.67046	-7276.68		7.28288	-7350.48		6.04095	-7363.79		5.17375	-7359.41
11.0465	-1789.02		9.15894	-2835.49		3.31845	-3081.33		2.89714	-3246.99		2.17041	-3309.47		2.44014	-3328.38			426	2.217	1.58	1.312	1.011	1.161	0.816					4.30844	-7070.53		5.16466	-7221.58		5.15701	-7267.39		3.90317	-7276.62		6.54573	-7350.19		5.59192	-7362.91		4.56207	-7359.4
9.52269	-1786.48		7.62176	-2834.15		7.09714	-3080.45		3.52527	-3246.77		2.37059	-3309.01		1.94773	-3328.26			427	2.244	1.583	1.389	1.079	1.263	0.898					3.74101	-7070.5		4.32569	-7220.82		4.52278	-7267.07		4.47588	-7275.26		5.96838	-7348.3		8.55528	-7361.69		4.24847	-7359.22
6.17667	-1776.77		7.61793	-2833.79		5.13655	-3079.48		2.99917	-3246.42		2.44876	-3308.87		1.96432	-3328.08			428	2.166	1.414	1.139	1.012	1.135	0.792					4.64864	-7069.52		5.34105	-7219.17		4.55873	-7266.03		4.25759	-7275.17		4.88698	-7348.01		4.8657	-7359.29		4.71539	-7358.33
10.0421	-1775.65		7.54133	-2833.66		8.06539	-3078.31		3.23107	-3246.24		2.34956	-3308.17		2.83491	-3327.94			429	2.251	1.507	1.186	1.056	1.164	0.856					7.21942	-7068.76		4.06962	-7219.15		5.0851	-7265.24		3.92668	-7274.57		5.88756	-7347.64		4.24081	-7359.24		5.60175	-7358.12
9.71531	-1775.21		7.58477	-2833.51		5.21181	-3078.09		2.55842	-3245.87		2.65573	-3308.15		2.29812	-3327.76			430	2.251	1.573	1.27	1.109	1.274	0.869					4.31453	-7068.53		4.9809	-7219.07		5.78974	-7265.19		4.26362	-7274.44		5.5508	-7345.89		7.09692	-7358.88		4.854	-7357.71
6.39641	-1771.22		6.33047	-2831.74		5.81264	-3077.85		3.61274	-3245.85		3.21982	-3308.07		2.13203	-3327.75			431	2.286	1.566	1.274	1.189	1.322	0.871					5.27484	-7068.24		6.39918	-7218.07		5.27279	-7264.91		4.33797	-7274.38		4.65797	-7345.49		6.8154	-7358.11		3.99031	-7357.67
4.83226	-1771.1		7.02105	-2831.29		4.06187	-3077.37		3.24457	-3245.64		2.71286	-3308.01		1.79449	-3327.66			432	2.283	1.541	1.239	1.224	1.264	0.835					5.15815	-7067.92		5.19104	-7217.7		4.44428	-7264.83		5.04589	-7274.33		5.22947	-7345.28		5.72437	-7354.66		5.83379	-7357.51
9.50662	-1769.62		7.71503	-2830.68		3.85119	-3076.35		3.5406	-3245.54		1.91699	-3307.95		2.41578	-3327.65			433	2.221	1.42	1.208	1.16	1.306	0.898					5.39689	-7066.59		4.69433	-7217.61		5.92336	-7263.87		6.76281	-7273.78		5.95976	-7344.7		4.97516	-7353.73		4.82242	-7356.39
9.30973	-1769.3		7.77867	-2829.84		5.70509	-3075.93		2.51063	-3245.36		2.01673	-3307.8		2.07216	-3327.64			434	2.237	1.327	1.178	1.124	1.244	0.916					4.44302	-7066.14		5.23635	-7214.73		5.02531	-7263.72		4.30447	-7273.73		5.02992	-7344.32		5.76779	-7353.22		7.01672	-7356.38
11.3232	-1767.68		7.84578	-2828.66		5.21897	-3075.8		3.45811	-3245.35		2.4174	-3307.66		1.96772	-3327.64			435	2.267	1.386	1.196	1.1	1.053	0.841					5.09881	-7065.21		4.73123	-7214.62		4.76268	-7263.36		3.51291	-7272.48		5.14448	-7344.03		8.14048	-7353.08		5.37928	-7356.2
9.05347	-1760.81		8.26601	-2827.71		5.62791	-3075.34		2.42119	-3244.78		2.60946	-3307.45		1.4759	-3327.57			436	2.132	1.182	1.089	1.029	0.955	0.745					5.26264	-7065.08		3.75019	-7214.27		5.2908	-7259.18		4.12317	-7272.01		7.44988	-7343.42		7.63144	-7352.73		5.08233	-7355.64
5.71795	-1759.47		7.99201	-2827.43		6.91803	-3075.28		3.25915	-3244.64		2.35779	-3306.91		2.29365	-3327.51			437	1.975	1.026	0.981	1.006	0.937	0.773					4.76286	-7064.34		4.36533	-7214.2		7.67326	-7258.83		6.54378	-7271.45		5.01853	-7342.13		4.98053	-7352.7		5.52193	-7355.24
8.95166	-1755.39		7.18543	-2826.78		5.67884	-3075.15		3.4182	-3244.16		2.23157	-3306.81		2.1886	-3327.03			438	2.149	0.975	0.899	0.928	0.79	0.711					4.95657	-7063.94		4.5782	-7214.03		6.42714	-7258.12		5.42912	-7271.22		3.61264	-7340.38		5.62816	-7351.69		4.00488	-7355.11
9.10791	-1742.34		7.79099	-2826.23		5.85383	-3074.58		3.13273	-3243.97		1.89709	-3306.81		2.54888	-3326.95			439	2.194	1.099	0.914	0.908	0.772	0.674					4.19307	-7062.99		5.52562	-7213.04		4.69118	-7257.4		3.69311	-7269.31		7.45913	-7340.05		6.59577	-7350.59		5.58156	-7354.39
7.01419	-1739.56		7.70314	-2825.49		5.61296	-3073.27		2.98772	-3243.26		1.9975	-3306.75		2.63322	-3326.77			440	2.002	0.975	0.807	0.853	0.888	0.656					4.63082	-7062.01		4.736	-7210.92		5.0735	-7255.87		4.07198	-7269.17		6.20908	-7337.47		4.688	-7350.07		4.24008	-7352.74
7.8162	-1725.31		6.41991	-2825.26		5.47431	-3072.83		2.66624	-3243.15		3.46254	-3306.52		2.43851	-3326.42			441	1.987	0.776	0.683	0.738	0.729	0.627					4.94361	-7060.66		3.61018	-7210.83		4.08393	-7255.77		6.18267	-7267.93		4.9886	-7337.3		5.78015	-7349.15		5.60865	-7351.48
9.01964	-1722.96		7.41293	-2824.13		7.30522	-3072.59		3.60501	-3243.14		2.19531	-3306.52		2.16471	-3326.09			442	2.312	1.079	0.823	0.965	1.005	0.773					5.85915	-7059.98		4.20045	-7209.42		4.66893	-7254.69		4.33874	-7267.22		4.71903	-7336.35		9.37393	-7349.02		4.82421	-7351.31
9.74621	-1719.85		7.67861	-2823.94		5.76048	-3070.56		3.03996	-3243.12		2.71438	-3306.33		3.08659	-3325.98			443	2.355	1.22	0.955	1.117	1.243	0.876					3.78667	-7059.27		5.17044	-7208.79		4.78794	-7253.74		5.81575	-7266.56		6.24077	-7335.8		7.14222	-7347.86		5.76383	-7351.25
8.84305	-1715.05		7.66684	-2823.78		5.05814	-3069.13		3.0528	-3242.84		2.86146	-3306.19		2.16078	-3325.19			444	2.354	1.131	1.006	1.167	1.27	0.842					5.02009	-7059.18		4.76022	-7208.78		4.09604	-7253.14		3.49103	-7266.11		6.79595	-7334.64		4.10291	-7346		5.54372	-7351.01
7.79974	-1712.93		8.00103	-2823.74		3.45569	-3068.02		3.17953	-3242.77		2.35111	-3306.06		2.2733	-3325.17			445	2.645	1.23	0.992	1.277	1.415	0.974					4.35476	-7058.77		4.54791	-7208.75		5.21925	-7252.74		4.6726	-7265.61		4.91797	-7334.18		7.32025	-7342.39		5.21072	-7350.4
4.66852	-1711.78		8.9714	-2823.24		6.9002	-3067.89		2.21123	-3242.45		1.9129	-3305.55		2.46227	-3325.03			446	2.881	1.664	1.126	1.561	1.828	1.219					4.21793	-7058.58		4.28149	-7208.48		4.2123	-7252.53		4.66978	-7265.3		8.45524	-7333.19		7.28675	-7339.35		5.88325	-7349.51
10.6414	-1706.59		7.61844	-2823.11		3.91448	-3066.05		2.96686	-3242.26		2.45883	-3305.12		2.02878	-3324.7			447	3.012	1.826	1.275	1.783	2.076	1.367					4.89234	-7058.57		4.90507	-7208.12		3.97391	-7251.97		4.38962	-7264.45		6.73776	-7333.01		6.34509	-7338.96		5.50091	-7349.34
7.25454	-1706.26		6.28591	-2821.33		6.15321	-3066.02		3.76375	-3242.06		1.22851	-3304.76		2.05778	-3324.51			448	3.169	1.674	1.354	1.756	2.068	1.364					4.84813	-7058.21		4.55206	-7208.12		8.55687	-7251.94		5.93233	-7263.25		4.81722	-7331.08		6.84091	-7337.23		5.15119	-7347.14
7.29224	-1704.82		8.69559	-2821.04		5.48603	-3065.98		3.33425	-3242.01		2.51196	-3303.93		2.1644	-3324.26			449	3.418	1.841	1.409	1.935	2.302	1.511					4.64567	-7057.86		4.50143	-7207.94		5.16073	-7250.89		7.85396	-7262.67		4.80961	-7330.52		7.43367	-7334.59		5.55931	-7345.99
10.1993	-1702.75		7.53663	-2819.93		5.43578	-3065.78		2.21798	-3241.56		2.32372	-3303.56		1.69271	-3324.06			C449											6.03398	-7057		4.47506	-7207.94		4.49605	-7250.86		4.63652	-7261.8		4.38222	-7330.21		7.72094	-7333.88		4.47732	-7345.91
7.8928	-1699.12		8.62825	-2819.44		5.60899	-3065.65		3.03119	-3241.3		2.20047	-3302.95		2.10064	-3323.69														5.63958	-7056.62		4.01066	-7207.61		5.88436	-7250.82		4.59969	-7261.66		4.20426	-7329.84		6.40052	-7333.06		3.94355	-7345.7
9.69019	-1698.92		5.74581	-2818.96		3.19783	-3065.27		3.1249	-3241.16		2.88571	-3302.7		2.72135	-3323.39														4.3973	-7055.69		4.09017	-7207.43		4.09022	-7250.7		4.25293	-7260.1		6.6066	-7329.75		6.54643	-7332.57		5.82814	-7345.64
10.7903	-1693.65		8.04772	-2818.13		5.7712	-3064.74		3.03258	-3240.84		2.6944	-3302.36		2.43349	-3323.39														5.12219	-7055.34		5.18365	-7206.34		3.7887	-7250.29		4.92514	-7259.92		5.23844	-7329.45		6.01462	-7331.88		5.6359	-7345.46
6.38013	-1691.1		9.28706	-2817.37		7.08198	-3064.53		3.68905	-3240.56		2.68723	-3302.07		2.80934	-3323.37														5.83445	-7052.2		5.56464	-7204.91		4.77026	-7249.86		3.5973	-7259.57		4.8189	-7328.63		8.37012	-7331.06		6.69778	-7344.61
8.42447	-1684.01		6.37923	-2817.19		5.9437	-3064.52		1.91193	-3240.42		1.541	-3301.76		2.14765	-3323.29														6.09591	-7052.02		3.86294	-7203.89		4.36031	-7248.04		4.55231	-7259.44		7.39349	-7328.29		7.17973	-7329.86		5.08262	-7344.6
8.20704	-1679.85		8.18278	-2817.09		5.66005	-3064.51		2.95039	-3239.74		2.17574	-3301.76		2.43588	-3323.25														5.16445	-7051.74		4.85926	-7203.85		6.23659	-7247.83		6.88133	-7258.15		7.76197	-7327.24		6.05356	-7329.56		4.38871	-7343.24
7.18655	-1677.94		6.7592	-2816.82		5.62638	-3064.44		2.31057	-3239.58		2.81069	-3301.23		2.78417	-3323.2														4.16492	-7051.23		4.37744	-7202.98		4.20726	-7247.4		6.08712	-7257.87		5.07016	-7326.94		6.94048	-7329.06		4.94325	-7342.19
7.25083	-1677.61		5.771	-2816.12		3.3052	-3063.88		3.28981	-3239.56		2.69909	-3300.85		2.51179	-3323.04														4.554	-7050.19		4.04324	-7202.64		6.63297	-7247.14		4.05112	-7256.93		8.25469	-7324.48		7.53457	-7327.37		5.58031	-7342.02
7.20846	-1676.31		6.3986	-2815.99		5.65065	-3063.85		2.377	-3239.02		2.90401	-3300.39		2.33717	-3322.77														4.93543	-7049		5.86777	-7201.31		4.97748	-7246.76		3.74319	-7256.77		7.25637	-7324.21		7.91121	-7326.29		4.61941	-7341.67
7.91666	-1669.15		7.18266	-2815.77		5.42579	-3062.78		3.24335	-3239		2.6007	-3300.2		2.38726	-3322.7														5.01354	-7048.85		3.61781	-7201.27		4.32247	-7246.75		4.96515	-7256.39		5.0141	-7322.84		5.04526	-7325.66		4.23962	-7341.54
7.77341	-1668.07		7.3923	-2815.2		5.5209	-3062.22		3.08406	-3238.9		2.15595	-3299.93		2.43542	-3321.83														4.84425	-7048.11		4.88632	-7200.86		4.74289	-7246.59		4.23878	-7255.85		4.57673	-7322.47		5.67469	-7324.74		6.70131	-7341.25
9.32015	-1667.97		8.58996	-2814.5		7.1066	-3060.81		2.58868	-3238.75		1.94132	-3299.43		1.67294	-3321.7														4.13552	-7047.77		5.65217	-7200.77		4.20076	-7246.41		7.59028	-7254.45		4.79196	-7322.36		7.48749	-7323.23		4.49958	-7340.74
7.63076	-1667.77		8.21716	-2813.94		5.06359	-3060.69		2.7711	-3238.68		2.33943	-3299.37		1.58179	-3321.51														4.66435	-7047.62		4.47214	-7200.64		4.71044	-7246.2		4.2001	-7254.02		4.8922	-7321.77		9.54773	-7322.69		5.36142	-7337.38
7.7174	-1666		7.96617	-2813.76		8.21138	-3059.83		2.2652	-3237.96		2.81333	-3299.05		2.22345	-3321.43														5.14652	-7043.22		4.61961	-7200.31		4.4778	-7246.14		4.29466	-7252.7		7.52535	-7321.4		8.94358	-7322.38		4.46671	-7337.06
7.36989	-1665.12		8.0978	-2812.59		5.0289	-3059.14		2.88843	-3237.84		2.60213	-3299.03		2.42322	-3321.24														5.76948	-7043.15		5.04768	-7200.16		5.61445	-7245.57		5.15951	-7251.93		8.33558	-7321.33		7.3073	-7321.99		3.96413	-7337.03
7.16206	-1664.56		6.16433	-2812.22		5.56225	-3058.28		3.22966	-3237.83		2.35083	-3298.98		2.77798	-3321.14														5.0455	-7042.71		4.24767	-7200.06		6.13893	-7244.72		3.60425	-7251.4		4.05596	-7320.93		9.03792	-7321.62		5.49959	-7336.99
8.04855	-1664.44		7.21169	-2812.12		5.72974	-3058.03		2.92158	-3237.62		2.06165	-3298.34		2.03999	-3321														4.06347	-7042.7		4.72784	-7199.76		6.1392	-7244.56		5.07548	-7251.29		6.81403	-7318.24		7.74113	-7321.45		4.40483	-7336.68
8.74268	-1661.65		7.98839	-2812.11		3.85594	-3057.82		2.0622	-3236.89		1.3119	-3298.29		1.73822	-3320.92														5.05901	-7041.8		5.37407	-7198.6		4.91222	-7244.36		7.45615	-7250.8		3.952	-7317.83		6.17498	-7318.96		6.82855	-7336.67
9.09156	-1659.19		7.65777	-2811.82		5.77838	-3057.21		2.13728	-3236.89		3.36544	-3298.03		1.87425	-3320.65														6.11194	-7041.28		4.84639	-7198.07		4.47287	-7243.91		3.98716	-7250.48		5.2921	-7317.3		6.65688	-7317.6		3.95286	-7336.18
11.3524	-1650.92		8.21485	-2811.58		5.17958	-3057.14		2.72161	-3236.75		2.30685	-3297.98		1.31616	-3320.61														4.84554	-7040.49		4.58126	-7197.77		5.50513	-7243.64		5.80735	-7249.44		6.59179	-7316.86		6.04683	-7317.4		4.55904	-7335.46
7.15668	-1650.67		7.50542	-2810.19		3.53864	-3056.96		2.63334	-3235.94		1.8416	-3297.66		2.37366	-3319.93														4.68291	-7038.89		4.49263	-7197.72		4.27237	-7243.51		5.65178	-7249.16		4.62798	-7316.69		8.62516	-7316.23		5.15344	-7335.33
8.24171	-1649.44		9.39466	-2810.02		6.14906	-3056.53		1.89986	-3235.59		2.3235	-3297.43		1.9733	-3319.78														4.8664	-7038.8		4.93771	-7196.61		4.82374	-7243.16		5.03268	-7248.56		6.3483	-7316.23		6.27177	-7315.92		4.99189	-7334.91
9.37004	-1646.43		7.87853	-2809.62		4.63771	-3056.39		1.99872	-3235.12		3.1111	-3297.34		2.03925	-3319.63														6.18924	-7038.61		4.13165	-7196.58		4.90696	-7243.01		4.02524	-7248.55		5.28375	-7315.88		7.03379	-7315.62		4.86216	-7334.65
9.82603	-1641		8.04936	-2808.86		3.59825	-3056.33		2.70981	-3235.11		2.40545	-3297.07		1.62179	-3319.26														4.42492	-7037.61		5.67136	-7196.43		5.21554	-7242.94		5.84426	-7247.4		4.3782	-7315.41		7.67547	-7315.27		4.42381	-7334.62
5.81772	-1635.66		7.24462	-2805.92		4.00033	-3055.65		2.32242	-3235.04		3.60681	-3297		1.81455	-3319.23														6.45894	-7037.13		4.54743	-7195.79		4.92555	-7242.82		5.90711	-7246.62		3.45945	-7313.71		7.88433	-7314.86		5.35536	-7334.18
8.68811	-1634.42		6.2886	-2805.7		5.80239	-3055.36		2.61584	-3234.65		2.64563	-3296.74		1.91584	-3319.11														4.28852	-7035.56		5.88412	-7195.53		4.35119	-7242.78		4.20814	-7246.38		6.67016	-7313.46		6.6984	-7314.6		4.30918	-7334.04
8.93834	-1632.96		7.88397	-2805.28		7.02305	-3055.18		2.49581	-3234.48		2.26677	-3296.38		3.60544	-3318.85														3.76517	-7035.11		5.17277	-7195.22		5.22692	-7242.72		6.7333	-7246.27		4.56001	-7313.27		5.84186	-7312.53		5.10157	-7333.46
8.09508	-1631.76		9.9307	-2804.77		5.21505	-3054.84		3.31892	-3234.46		3.27758	-3296.32		2.26059	-3318.82														6.25081	-7035.02		4.8192	-7194.93		4.3783	-7242.7		7.04587	-7245.26		3.66513	-7313.02		7.40665	-7312.48		3.84468	-7333.35
6.43467	-1629.2		7.89918	-2804.48		4.14102	-3054.81		3.18556	-3234.17		2.22685	-3296.28		2.28206	-3318.74														5.25222	-7034.81		5.01375	-7194.72		4.50923	-7242.48		7.714	-7245.24		6.17853	-7312.42		4.34828	-7312.34		5.49189	-7333.19
9.77859	-1627.04		7.24751	-2803.83		7.36215	-3054.72		3.77727	-3234.16		2.39427	-3295.92		1.77426	-3318.43														4.58127	-7034.72		4.71993	-7194.7		5.54389	-7242.23		3.86105	-7244.74		5.10254	-7312.23		6.35628	-7312.15		6.53378	-7331.5
6.80216	-1624.98		6.10518	-2803.68		7.38796	-3054.18		3.21444	-3233.74		2.38259	-3295.9		2.1144	-3318.15														4.63599	-7034.53		3.98034	-7194.67		5.67102	-7241.15		6.28531	-7244.35		3.63281	-7311.6		5.20146	-7311.86		4.08326	-7331.02
8.3869	-1623.1		7.02939	-2803.56		4.0509	-3053.57		1.91382	-3233.68		2.4951	-3295.66		2.09892	-3317.81														4.93366	-7034.25		4.91818	-7193.15		4.52227	-7240.37		5.01034	-7244.07		6.95254	-7311.32		5.63188	-7311.61		5.13478	-7330.68
8.59912	-1622.11		8.11224	-2803.38		5.34397	-3053.34		2.61179	-3233.4		2.07819	-3295.5		3.19457	-3317.68														6.35264	-7033.43		8.14818	-7192.83		4.69853	-7240.24		3.54507	-7243.87		3.56866	-7311.08		4.82471	-7311.3		5.01519	-7329.95
7.31745	-1621.31		7.02568	-2802.39		5.96149	-3053.21		3.71995	-3233.2		2.27235	-3295.47		1.4267	-3317.6														5.62353	-7033.31		4.70656	-7191.69		4.57477	-7239.45		7.02806	-7242.74		4.85795	-7310.46		5.52913	-7311.14		4.79636	-7329.02
8.75592	-1620.46		8.34302	-2799.8		3.63104	-3053.05		2.3428	-3233.16		2.24953	-3295.44		2.19348	-3316.84														4.46695	-7033.18		4.51644	-7190.93		4.30885	-7239.35		4.45303	-7242.56		6.40562	-7309.58		7.38168	-7311.11		5.65882	-7328.74
7.97892	-1616.71		7.87461	-2796.71		5.97628	-3052.79		2.91124	-3232.93		1.67025	-3295.43		2.36057	-3316.83														4.28441	-7032.61		4.89901	-7190.85		5.32729	-7239.27		5.62114	-7241.91		4.27176	-7309.25		5.03513	-7309.73		4.46066	-7328.66
7.64946	-1611.71		7.32088	-2795.95		7.42136	-3051.72		2.71168	-3232.89		2.04552	-3295.14		2.03159	-3316.71														5.60638	-7030.47		4.16036	-7190.7		4.17446	-7239.25		3.52583	-7241.89		6.28379	-7309.01		6.03552	-7307.7		4.48155	-7328.65
9.46897	-1611.56		7.53863	-2795.68		5.13165	-3051.56		2.61582	-3232.8		2.34185	-3295.1		2.07858	-3316.38														4.83206	-7029.07		5.64676	-7190.49		3.67784	-7238.94		3.6579	-7241.85		8.02034	-7307.66		6.01822	-7306.66		4.56832	-7328.57
5.14559	-1603.21		7.46013	-2794.66		3.18984	-3051.39		2.97068	-3232.59		2.10968	-3294.84		1.98649	-3316.35														4.86568	-7027.94		5.10206	-7189.74		4.76543	-7238.23		4.26999	-7241.68		8.21113	-7306.3		5.29209	-7306.1		4.60153	-7328.56
8.15579	-1597.33		7.38703	-2793.69		5.54201	-3051.25		2.61497	-3232.48		1.93383	-3294.62		2.54343	-3316.31														3.94448	-7027.21		5.44786	-7189.65		5.1694	-7238.12		5.06459	-7241.64		4.65593	-7304.37		4.11464	-7306.05		4.97652	-7328.43
9.91246	-1594.95		8.79945	-2793.02		5.18325	-3051.13		3.32883	-3232.41		3.56294	-3294.51		2.04915	-3316.07														4.69207	-7026.9		5.62056	-7188.5		5.42975	-7237.77		4.64306	-7241.4		7.67295	-7303.32		7.98426	-7305.18		6.02332	-7328.01
9.41707	-1588.84		5.99279	-2792.48		3.77413	-3050.89		3.55484	-3232.31		2.6755	-3294.41		1.8006	-3315.77														4.62352	-7026.63		4.5655	-7188.26		5.52166	-7237.6		3.52749	-7241.02		4.4963	-7302.64		6.54983	-7303.74		4.70265	-7327.9
8.82942	-1588.58		7.73211	-2791.77		5.02679	-3050.71		3.35687	-3232.2		2.61266	-3293.94		2.04662	-3315.75														4.19345	-7026.56		4.71179	-7187.81		3.55965	-7237.57		6.55162	-7240.57		7.76134	-7302.47		8.93469	-7303.67		4.05429	-7327.09
7.75181	-1582.17		8.04627	-2791.55		4.73287	-3050.36		3.46577	-3232.18		2.71759	-3293.67		1.96351	-3315.59														5.72976	-7026.56		6.40129	-7187.52		3.99459	-7237.44		4.41622	-7240.14		5.27149	-7302.38		8.66047	-7303.62		4.53403	-7326.66
8.86795	-1576.26		7.45058	-2791.45		5.18388	-3050.2		3.05288	-3232.17		3.34942	-3293.56		2.1042	-3315.5														4.30117	-7026.26		3.90653	-7187.25		4.30375	-7237.16		4.95183	-7239.63		6.61453	-7301.43		6.56135	-7301.94		4.38558	-7325.98
10.8119	-1575.69		7.30704	-2791.33		7.93859	-3049.73		2.94596	-3231.95		2.14956	-3292.94		1.64777	-3315.46														6.20199	-7024.92		5.0822	-7186.71		4.15766	-7236.79		6.63832	-7238.55		5.2348	-7300.34		7.70921	-7301.76		3.80508	-7325.95
8.28525	-1575.33		9.09855	-2791.22		5.48206	-3049.09		2.98061	-3231.29		2.54719	-3292.56		1.49272	-3315.45														5.76409	-7022.89		4.74688	-7186.68		3.86161	-7236.74		3.77756	-7238.49		7.95393	-7300.2		6.48957	-7301.47		4.88058	-7325.61
9.18374	-1573.18		10.2109	-2790.51		3.43932	-3049.05		3.39458	-3231.05		1.83503	-3292.39		2.26389	-3315.4														5.69195	-7022.48		5.52865	-7186.5		4.50758	-7236.19		6.8536	-7238.48		8.87857	-7299.94		5.98276	-7301.41		4.37211	-7325.56
8.48411	-1571.57		8.07248	-2790.27		6.82358	-3048.46		2.71675	-3231		2.87158	-3292.33		1.99458	-3315.15														4.47133	-7022.19		5.05801	-7185.67		4.88481	-7236.13		3.65381	-7237.82		9.3686	-7299.12		7.41637	-7301.14		4.43445	-7325.52
8.35832	-1570.62		8.07858	-2789.15		5.60102	-3048		2.05894	-3230.81		1.68777	-3292.3		2.47275	-3315.07														5.16197	-7022.15		4.65477	-7184.81		4.10524	-7235.87		4.46063	-7237.24		6.78178	-7299.12		8.06457	-7300.59		5.84262	-7323.54
8.59205	-1567.69		7.20942	-2789.08		5.82266	-3047.78		2.66487	-3230.6		2.45237	-3292.26		2.2533	-3314.32														6.22547	-7022.04		4.43736	-7184.07		6.44884	-7235.36		6.30148	-7237.05		8.11951	-7297.91		5.7672	-7300.4		4.6353	-7323.02
8.34573	-1565.93		5.7521	-2788.92		5.35892	-3047.77		3.6065	-3230.39		2.31918	-3292.19		2.37846	-3314.23														4.7744	-7020.17		4.66823	-7184.06		4.48179	-7235.35		4.71104	-7237.05		6.6564	-7296.81		7.77683	-7300.33		5.59524	-7321.76
7.65516	-1562.38		7.22195	-2788.86		5.05222	-3047.51		3.10103	-3230.36		2.64165	-3292.18		1.90915	-3313.95														4.79063	-7020.17		5.26806	-7183.97		4.39078	-7235.03		6.69797	-7236.99		4.26261	-7296.58		7.75	-7300.01		7.4057	-7321.67
9.8329	-1561.88		8.09067	-2788.1		5.8118	-3047.43		3.47835	-3230.35		2.55607	-3292.16		2.40302	-3313.91														4.64306	-7019.31		5.65295	-7183.43		3.97067	-7233.96		4.49392	-7236.15		7.67686	-7295.73		4.20438	-7298.93		8.03659	-7321.24
8.21672	-1561.7		7.48747	-2788.01		5.20442	-3047.37		3.35299	-3230.32		3.27424	-3292.04		1.8967	-3313.78														4.69721	-7018.18		4.28659	-7183.24		4.70845	-7233.88		5.88237	-7235.87		6.64429	-7295.54		6.34257	-7298.7		4.4263	-7320.48
9.98692	-1559.48		6.27216	-2787.87		5.49598	-3047.32		3.16374	-3230.29		1.95895	-3292.02		2.54952	-3313.78														4.91313	-7017.89		4.91288	-7182.22		5.8257	-7233.39		6.24043	-7235.85		4.43715	-7294.91		4.93173	-7298.09		5.11093	-7320.27
7.47673	-1557.08		8.74379	-2787.79		3.82721	-3047.27		1.92506	-3229.14		2.28226	-3291.65		2.57416	-3313.71														4.24486	-7015.4		5.68579	-7181.8		6.44153	-7232.98		6.3218	-7235.69		6.51909	-7294.59		5.50315	-7297.74		5.14876	-7319.35
8.8522	-1554.66		6.8503	-2787.61		5.74347	-3047.22		3.55999	-3228.72		2.94068	-3291.62		2.4123	-3312.87														4.27098	-7013.7		4.05704	-7181.44		5.09492	-7232.92		5.22001	-7235.67		4.83919	-7294.3		4.05117	-7296.72		7.68186	-7318.84
9.18061	-1551.25		6.63775	-2786.98		6.94664	-3046.14		2.29214	-3228.56		1.54095	-3291.6		2.38924	-3312.8														5.91601	-7012.67		4.53848	-7181.11		4.69959	-7232.72		3.82935	-7234.64		6.35686	-7294.25		7.85903	-7296.59		5.50866	-7318.38
7.82197	-1549.68		6.91134	-2785.67		3.54322	-3045.93		3.1837	-3228.03		2.01179	-3291.42		2.47803	-3312.43														4.95987	-7012.38		4.44192	-7180.86		4.87916	-7232.6		3.59502	-7233.58		6.42127	-7293.18		5.4201	-7295.53		4.66636	-7317.64
7.15372	-1540.9		7.97162	-2785.4		3.66481	-3045.25		1.84671	-3227.93		2.28114	-3291.4		2.0658	-3312.25														3.73857	-7010.98		4.71723	-7180.61		6.48224	-7232.1		4.62121	-7233.3		5.31001	-7291.78		5.47713	-7295.34		4.84917	-7317.49
10.1489	-1540.57		7.5401	-2785.33		5.80163	-3045.15		2.67858	-3227.59		2.81541	-3291.26		1.93003	-3311.77														5.50406	-7010.77		4.21427	-7180.38		5.81034	-7231.79		7.39004	-7232.66		4.75924	-7291.31		7.94203	-7295.1		5.90925	-7316.75
7.60542	-1540.28		10.1738	-2784.93		5.38465	-3045.14		3.13531	-3227.24		2.84318	-3290.73		1.94602	-3311.72														4.37485	-7010.17		4.64742	-7180.34		3.94902	-7231.06		7.12989	-7232.61		3.92002	-7291.31		4.7621	-7295.03		4.93717	-7315.67
6.07016	-1538.49		6.42327	-2784.78		5.75871	-3044.73		3.3782	-3227.23		1.75816	-3290.39		1.53347	-3311.46														6.15992	-7010.13		5.33543	-7179.95		4.8506	-7230.66		8.27131	-7232.34		4.28218	-7290.56		8.60058	-7294.7		5.37297	-7315.64
8.70628	-1537.29		7.6062	-2783.16		8.17697	-3044.26		2.98067	-3226.92		2.62256	-3290.19		1.38375	-3311.44														5.14473	-7010.01		4.76599	-7179.65		4.15352	-7230.64		6.35986	-7232.19		7.55521	-7290.28		6.73692	-7293.66		4.85574	-7315.23
9.99077	-1536.53		7.80924	-2782.74		7.39317	-3044		3.03987	-3226.19		2.69775	-3290.09		3.18498	-3311.38														4.64745	-7009.24		4.26924	-7179.62		6.08113	-7229.69		3.97043	-7231.98		5.87535	-7289.59		6.70996	-7292.66		4.1836	-7315.1
10.2304	-1532.4		7.46283	-2781.28		5.73531	-3043.89		2.92797	-3225.93		2.13788	-3290.07		2.26664	-3311.26														6.72798	-7007.98		4.1084	-7179.23		4.7461	-7229.29		3.66098	-7231.65		5.19038	-7289.26		7.11034	-7292.6		4.86499	-7314.85
9.05248	-1528.6		7.69801	-2781.14		5.65608	-3043.15		2.2433	-3225.86		2.97391	-3290.07		2.13625	-3311.05														5.68869	-7007.65		6.04063	-7179.02		4.29675	-7228.83		6.4914	-7231.23		4.87935	-7288.33		8.42215	-7291.3		4.18699	-7314.45
8.23525	-1524.3		8.71794	-2780.11		5.14565	-3042.98		3.6017	-3225.85		2.07435	-3289.88		2.41302	-3310.78														5.92191	-7007.5		5.16648	-7178.95		4.2531	-7228.77		5.16753	-7230.95		5.64778	-7287.95		5.7606	-7288.06		4.28637	-7314.24
7.20228	-1523.99		6.35368	-2779.67		4.24353	-3042.4		3.0928	-3225.65		2.05005	-3289.72		2.15296	-3310.76														4.12975	-7007.24		4.80086	-7178.94		4.04058	-7228.34		6.53655	-7230.9		4.6348	-7287.68		6.27624	-7287.84		4.50083	-7314.09
5.84151	-1522.83		7.05346	-2779.13		7.29243	-3042.29		3.12012	-3225.11		3.18829	-3289.62		1.6433	-3310.68														3.9577	-7005.67		5.22871	-7178.73		5.2506	-7228.31		3.70413	-7230.76		5.19565	-7286.49		7.79238	-7287.32		5.5161	-7313.89
6.03688	-1520.61		7.69353	-2777.73		5.72068	-3042.2		2.13971	-3225.01		2.39221	-3289.53		2.32025	-3310.59														3.99959	-7005.36		5.75073	-7177.89		8.68843	-7227.77		4.79866	-7229.94		4.46961	-7285.91		8.02197	-7287.26		4.53182	-7313.09
8.61912	-1519.01		7.99941	-2777.24		6.95192	-3042.14		2.91376	-3224.99		2.50007	-3289.41		2.20238	-3310.27														6.79051	-7004.37		4.43114	-7177.69		4.93624	-7227.73		4.20439	-7229.94		3.73246	-7285.15		6.85081	-7286.41		4.44618	-7312.96
10.25	-1514.03		7.12006	-2777.14		5.19049	-3040.99		3.36198	-3224.8		2.48721	-3289.34		2.27748	-3310.01														4.19321	-7004.27		4.84397	-7176.85		4.84111	-7227.7		5.90147	-7229.78		4.90091	-7283.56		5.93164	-7285.34		6.86625	-7312.93
10.2319	-1506.85		6.86349	-2774.77		4.76513	-3040.97		2.66801	-3224.8		2.40034	-3289.13		1.89652	-3309.84														5.35143	-7004.15		4.92025	-7176.53		5.38941	-7227.37		7.10353	-7229.53		7.18339	-7283.29		5.28853	-7283.97		4.79123	-7312.77
7.24413	-1503.1		10.1055	-2774.72		5.40593	-3039.76		2.87157	-3224.52		2.42635	-3289.1		1.96291	-3309.57														4.6752	-7004.12		5.0055	-7175.82		4.98307	-7225.69		5.08702	-7229.46		4.57203	-7281.99		6.60356	-7283.71		4.64035	-7312.67
9.85258	-1501.83		7.85028	-2774.21		5.41455	-3039.38		2.76623	-3224.28		1.96112	-3289.09		2.44456	-3309.37														4.31564	-7003.95		6.6756	-7175.74		4.43988	-7225.56		4.42879	-7229.45		6.14615	-7281.78		8.18088	-7283.57		4.16454	-7312.48
9.88718	-1501.69		6.95603	-2773.88		5.15818	-3039.32		3.21942	-3224.26		3.0573	-3288.73		3.50816	-3309.35														5.47966	-7003.07		4.36791	-7175.25		5.8535	-7225.08		4.0789	-7229.23		4.85387	-7281.51		5.95667	-7282.28		5.37691	-7312.25
11.0663	-1500.91		7.44842	-2773.36		5.02254	-3039.27		2.34979	-3224.16		3.20759	-3288.68		1.79001	-3309														4.80618	-7002.69		4.37976	-7175.23		4.73279	-7225.04		6.72286	-7228.68		7.12897	-7281.35		7.75862	-7282.1		5.36675	-7312.01
13.8052	-1500.07		7.75525	-2772.83		7.64293	-3039		3.58686	-3223.85		2.6727	-3288.67		1.98668	-3308.92														3.99218	-7002.45		5.19171	-7175.17		3.99692	-7224.86		5.37443	-7228.38		6.29423	-7281.29		5.40939	-7281.91		4.66621	-7311.24
8.06586	-1482.68		7.08132	-2771.13		5.77522	-3038.64		3.0408	-3223.81		2.49867	-3288.6		2.02518	-3308.92														5.55928	-7002.41		4.57709	-7174.49		4.67746	-7224.37		3.69677	-7228		8.11277	-7281.28		7.28299	-7281.64		6.35199	-7310.99
7.95186	-1479.51		7.80128	-2769.28		5.3459	-3038.41		3.04456	-3223.65		2.28632	-3288.54		2.36652	-3308.27														5.09232	-7001.47		5.55761	-7174.25		4.29606	-7223.84		4.34091	-7227.82		6.57409	-7278.97		7.94208	-7280.07		6.6587	-7310.84
8.09793	-1476.29		8.7801	-2768.91		5.76111	-3038.36		2.27046	-3223.35		2.28769	-3288.42		2.25062	-3308.14														3.93824	-7000.96		5.0069	-7174.07		5.04915	-7223.54		5.17345	-7227.71		4.65556	-7277.85		7.1262	-7279.55		4.91777	-7310.73
7.10643	-1476.17		7.00144	-2768.47		5.50887	-3038.26		3.2653	-3223.22		1.69064	-3287.99		3.05216	-3308.13														4.51951	-7000.4		4.65634	-7173.96		5.28501	-7223.23		4.95024	-7227.62		7.39444	-7277.25		7.30499	-7279.44		5.11029	-7310.58
8.30844	-1475.48		11.5546	-2767.96		3.39841	-3038.26		2.49952	-3222.87		2.17	-3287.4		2.46318	-3308.11														4.61472	-7000.31		4.73372	-7173.83		3.67617	-7222.68		3.71818	-7226.5		7.20665	-7276.37		8.4052	-7279.31		5.45185	-7310.43
6.74719	-1469.62		7.57316	-2767.94		5.24683	-3038.18		2.92066	-3222.5		2.26269	-3287.3		2.32211	-3307.96														4.65865	-6999.48		5.36143	-7173.36		5.56345	-7222.64		5.65469	-7226.3		3.99907	-7276.23		7.36469	-7278.95		4.13073	-7309.61
5.98942	-1456.85		7.83871	-2767.59		7.6739	-3038.11		3.72995	-3222.31		2.26194	-3287.26		1.81143	-3307.78														5.51213	-6999.25		5.08974	-7172.99		4.40697	-7222.56		3.55976	-7226.01		3.70915	-7276.19		6.58263	-7278.73		7.60185	-7308.98
7.56603	-1455.18		7.86077	-2767.43		5.80544	-3037.41		2.75048	-3221.88		2.74159	-3287.18		2.39532	-3307.62														4.26191	-6998.33		6.42932	-7172.59		4.60466	-7222.16		4.53579	-7225.5		4.80001	-7275.51		5.00533	-7278.68		4.80758	-7308.96
7.78696	-1449.59		9.2871	-2766.88		6.00638	-3037.18		3.02552	-3221.59		1.5302	-3286.88		1.72053	-3307.57														4.79459	-6998.01		5.14549	-7172.4		4.94796	-7221.52		4.52389	-7225.24		4.37751	-7274.54		4.74972	-7276.99		4.72903	-7307.51
8.98944	-1449.34		6.91013	-2766.82		5.85722	-3035.87		2.90573	-3221.27		3.64478	-3286.88		1.87674	-3307.56														4.22601	-6997.41		6.10845	-7171.92		5.5546	-7221.31		3.78862	-7224.86		5.73953	-7274.01		4.90981	-7276.65		4.6118	-7307.34
10.5138	-1448.41		7.00543	-2766.59		7.63594	-3035.61		3.36541	-3221.22		2.20504	-3286.57		2.64868	-3307.53														5.36819	-6997.22		5.10859	-7171.2		5.82794	-7221.2		5.70155	-7224.56		5.82683	-7273.16		8.68355	-7276.55		7.83959	-7307.28
9.21652	-1447.42		7.36548	-2765.86		3.37214	-3035.26		3.1478	-3219.97		1.71308	-3286.53		2.43231	-3307.39														3.92651	-6996.24		4.56671	-7171.08		6.14039	-7220.93		8.49517	-7223.24		4.63929	-7272.66		7.78449	-7276.19		4.62117	-7307.16
8.6107	-1438.4		7.73775	-2765.26		5.78467	-3035.03		3.24111	-3219.72		2.59301	-3286.24		2.95824	-3307.36														5.10482	-6996.04		5.06645	-7170.93		6.04526	-7220.81		4.66932	-7222.96		4.07581	-7271.96		7.12564	-7275.89		4.7373	-7306.58
9.76033	-1436.97		8.38696	-2764.63		7.54455	-3034.8		2.43932	-3219.61		3.3294	-3286.22		2.28746	-3307.32														6.1359	-6995.37		5.44297	-7170.38		4.84732	-7220.32		4.16315	-7222.79		8.45557	-7270.91		7.23694	-7275.54		5.66872	-7306.45
7.23966	-1436.28		7.80798	-2764.01		5.54143	-3034.59		3.0678	-3219.2		3.21761	-3286.18		2.21805	-3307.22														4.93896	-6995.26		4.52195	-7170.36		5.82625	-7220.05		6.19115	-7222.71		5.36391	-7270.45		7.96157	-7275.04		4.61383	-7306.42
7.59573	-1433.94		8.85105	-2763.97		5.79449	-3033.69		3.6151	-3219.09		3.42919	-3286.1		3.61569	-3307.18														4.90956	-6995.03		4.25298	-7169.1		4.89864	-7219.9		6.05559	-7222.54		4.62793	-7270.14		7.68648	-7274.92		4.52685	-7306.28
5.85942	-1433.2		7.32455	-2763.96		6.09566	-3033.55		3.35005	-3218.15		2.79124	-3286.08		2.36337	-3306.81														5.25434	-6994.39		4.53712	-7168.81		5.20531	-7219.75		3.65672	-7222.46		7.69462	-7269.93		7.67971	-7273.9		4.23369	-7304.79
10.7449	-1429.96		7.65691	-2763.58		5.37185	-3033.55		2.05545	-3217.61		2.9515	-3286.01		2.19795	-3306.77														6.3083	-6994.13		5.55822	-7168.77		5.06773	-7219.62		3.40235	-7222.18		4.46074	-7269.18		7.51313	-7273.84		4.34882	-7304.76
7.91922	-1426.01		7.40816	-2763.13		4.93959	-3033.33		1.97983	-3217.39		2.52907	-3285.99		1.56545	-3306.6														4.75696	-6993.93		4.41524	-7168.66		4.27443	-7219.46		4.50618	-7222.08		5.52595	-7268.01		6.0205	-7272.62		5.48456	-7303.51
7.00374	-1422.95		8.9265	-2763.02		4.83481	-3033.08		2.88518	-3217.11		2.74727	-3285.98		1.90428	-3306.54														5.43502	-6993.52		4.71306	-7168.33		5.17979	-7218.8		4.14474	-7222.06		6.68941	-7267.34		8.43463	-7272.03		5.71492	-7303.02
7.33904	-1420.82		8.32813	-2762.97		5.24664	-3032.99		3.08738	-3217.05		2.3925	-3285.88		3.21188	-3306.46														3.90241	-6992.86		4.95197	-7168.27		4.92376	-7218.77		4.98264	-7220.76		8.03715	-7267.34		9.63194	-7271.22		4.97777	-7302.53
7.11761	-1419.84		9.45239	-2762.97		7.77554	-3032.94		3.05154	-3217		2.52483	-3285.85		3.2428	-3306.12														4.8155	-6992.28		4.71133	-7168.24		5.14501	-7218.07		5.00479	-7220.43		6.63396	-7267.25		5.85328	-7270.24		4.77675	-7302.5
6.87904	-1409.8		7.7754	-2762.38		5.65894	-3032.89		3.62358	-3216.97		3.13051	-3285.7		1.71289	-3306.09														3.87613	-6991.56		4.39214	-7168.18		5.12222	-7217.72		4.12089	-7219.83		4.77303	-7266.77		5.8001	-7269.9		5.1853	-7302.27
8.05812	-1405.99		7.2121	-2762.31		5.83819	-3032.74		3.68003	-3216.69		2.27119	-3285.62		1.77975	-3305.91														5.59734	-6991.2		4.39193	-7168		6.10277	-7216.93		6.41666	-7218.12		3.69916	-7266.45		7.17224	-7269.73		4.85607	-7301.94
7.47765	-1401.18		7.26656	-2761.98		6.00655	-3032.59		3.27304	-3216.19		2.67875	-3285.52		2.94749	-3305.87														4.71679	-6990.9		4.87771	-7167.95		4.28762	-7216.8		4.74205	-7218.01		5.30581	-7266.17		6.89688	-7269.55		4.45162	-7301.63
11.7237	-1392.37		9.45834	-2761.88		5.59396	-3031.87		2.29459	-3216.14		2.90369	-3285.5		1.86551	-3305.87														3.83154	-6990.75		4.4166	-7167.94		4.33582	-7216.47		6.81783	-7217.93		7.48833	-7266.04		5.42003	-7269.28		5.61212	-7301.35
9.58557	-1391.22		7.31415	-2761.12		11.5824	-3030.8		3.04915	-3216.02		1.79297	-3285.36		2.01655	-3305.81														4.61472	-6990.2		4.55731	-7167.77		4.12998	-7216.17		4.64674	-7217.78		6.97373	-7264.28		4.77534	-7269.25		4.17024	-7301.35
7.81361	-1390.32		5.71704	-2761.09		3.42235	-3029.8		3.49186	-3215.99		2.22083	-3285.32		1.94541	-3305.69														3.79555	-6989.81		5.38004	-7167.76		4.63262	-7216.14		6.06798	-7217.31		5.19943	-7263.67		5.9391	-7269.22		5.09744	-7301.08
6.66571	-1378.53		7.83211	-2760.62		6.25935	-3029.76		3.82891	-3215.96		2.45945	-3285.32		1.97853	-3305.64														4.14342	-6989.67		4.76148	-7167.56		4.30031	-7215.93		3.95222	-7217.25		6.31753	-7263.45		8.96204	-7267.95		5.09632	-7301.03
7.08364	-1369.32		7.92045	-2760.18		4.79916	-3029.76		3.52865	-3215.59		2.25338	-3285.25		1.94405	-3305.58														4.17926	-6989.52		4.93962	-7166.71		4.55964	-7215.68		6.29561	-7217.09		4.98545	-7262.32		5.86762	-7266.35		5.35584	-7300.96
9.08956	-1368.59		7.42539	-2759.26		5.34096	-3029.55		2.38617	-3215.45		2.49267	-3285.17		1.74038	-3305.34														4.3645	-6989.23		4.41315	-7166.55		4.04091	-7215.65		3.99112	-7216.98		7.05772	-7261.75		6.21688	-7265.5		5.66023	-7300.3
8.60253	-1364.65		6.13239	-2759.15		5.97901	-3029.39		3.28087	-3215.37		2.54464	-3285.11		1.94858	-3304.87														5.90694	-6988.74		4.43693	-7166.53		5.10036	-7215.27		3.72776	-7216.4		5.78749	-7260.16		6.88078	-7265.28		4.23195	-7300.28
9.84293	-1361.38		7.8553	-2757.57		4.96801	-3029.32		3.14554	-3215.17		2.6142	-3285.1		2.80106	-3304.77														5.10928	-6988.23		5.42012	-7165.63		5.4662	-7215.18		3.5945	-7216.26		8.38543	-7259.17		6.70692	-7265.27		5.44483	-7299.93
8.13158	-1355.28		7.18679	-2757.45		4.04524	-3028.86		2.66747	-3215.05		3.42596	-3284.86		2.09942	-3304.73														5.44208	-6988.12		5.21035	-7165.12		5.94747	-7215.13		5.23993	-7215.71		5.39874	-7258.7		6.92503	-7265.06		4.36272	-7299.78
8.57161	-1348.79		8.09382	-2757.37		7.9624	-3028.18		3.26476	-3215.03		1.97956	-3284.62		2.7764	-3304.33														5.91246	-6986.4		4.11811	-7164.6		4.68409	-7215.1		8.62289	-7215.66		5.62619	-7258.44		7.72991	-7264.42		4.9299	-7299.66
9.06968	-1342.79		7.55533	-2757.18		5.77325	-3028.05		2.43812	-3214.77		2.94503	-3284.54		2.61987	-3303.66														5.53043	-6986.06		4.22868	-7164.32		4.65559	-7214.98		5.48681	-7215.38		7.67152	-7258.01		4.443	-7263.26		5.58781	-7298.93
11.0201	-1340.4		8.50352	-2756.95		7.00905	-3027.78		3.33742	-3214.71		1.78641	-3284.3		2.15996	-3303.66														6.38017	-6983.27		4.71954	-7164.3		4.79219	-7214.86		3.73725	-7214.69		4.37091	-7257.76		5.49088	-7261.98		5.29914	-7298.46
6.91528	-1326.87		6.35768	-2756.95		8.24787	-3027.57		3.06879	-3213.92		2.64766	-3284.27		2.21356	-3303.61														4.82605	-6983.21		4.703	-7164.27		4.30341	-7214.64		5.65245	-7214.59		6.10478	-7257.67		7.79936	-7261.72		4.57389	-7298.44
7.04688	-1324.13		7.67832	-2756.51		6.41047	-3027.11		3.27276	-3213.63		3.33221	-3284.22		2.05273	-3303.61														4.87118	-6982.99		4.43518	-7163.79		5.29632	-7214.34		7.87427	-7214.52		4.64933	-7257.64		4.09639	-7260.35		4.98712	-7298.08
8.5593	-1319.62		7.78844	-2754.91		5.35175	-3027.03		2.69593	-3213.3		1.96215	-3283.98		2.91174	-3303.41														5.73971	-6982.66		4.49779	-7163.72		4.56217	-7213.93		4.23927	-7214.18		4.14007	-7256.61		8.19092	-7259.18		5.19049	-7297.97
8.13174	-1317.48		7.90453	-2754.86		5.33547	-3026.66		2.02963	-3213.22		2.66753	-3283.17		2.06212	-3303.21														4.69339	-6982.03		4.41559	-7163.4		4.85292	-7213.49		7.69035	-7212.71		4.3676	-7256.09		5.5209	-7257.97		5.73652	-7297.65
7.46819	-1315.94		7.46418	-2754.79		11.4533	-3026.55		3.41147	-3213.13		2.88893	-3282.76		1.19141	-3303.17														4.01821	-6982.02		5.48545	-7163.3		4.86237	-7213.34		3.80685	-7212.26		5.19704	-7255.86		5.47183	-7256.77		4.12641	-7297.46
8.6282	-1309.91		7.96781	-2754.71		5.8657	-3026.26		2.20314	-3213.11		2.20768	-3282.74		2.95127	-3302.9														4.41965	-6981.16		4.68119	-7163.13		4.01722	-7213.31		5.45364	-7211.49		6.10022	-7255.32		4.26542	-7256.05		5.85131	-7297.32
8.29195	-1308.02		7.71507	-2754.22		7.64855	-3025.97		2.27203	-3213.09		1.85288	-3282.72		3.38195	-3302.88														3.93222	-6980.79		5.26976	-7163.12		4.9582	-7212.33		3.9416	-7211.04		6.48249	-7254.74		4.07138	-7254.93		4.45615	-7297.01
9.69822	-1307.84		8.23215	-2753.66		3.48701	-3025.91		3.14663	-3212.94		2.85457	-3282.6		2.16191	-3302.87														5.03215	-6980.69		5.18393	-7162.86		6.13543	-7211.8		3.5947	-7210.77		4.39079	-7254.65		6.99971	-7254.42		5.47892	-7296.5
9.70185	-1301.79		7.31789	-2753.04		6.58341	-3025.64		2.73472	-3212.72		3.00459	-3282.5		1.44757	-3302.67														3.69822	-6980.29		5.49919	-7162.62		6.87186	-7211.69		4.41872	-7210.4		5.46171	-7254.5		7.15108	-7254.19		7.0286	-7296.3
8.26294	-1298.27		8.28469	-2753.04		5.91334	-3025.48		2.71005	-3212.66		3.24793	-3282.45		2.032	-3302.66														6.3896	-6976.99		3.72125	-7161.93		5.44527	-7211.43		5.57287	-7210.28		4.60834	-7253.97		7.94227	-7253.96		4.70122	-7295.01
7.92666	-1297.44		8.33102	-2752.61		8.22974	-3025.07		2.22629	-3212.38		3.34501	-3282.38		1.93123	-3302.65														4.61302	-6976.79		5.57502	-7161.89		6.86846	-7211.4		3.5837	-7210.18		5.72774	-7253.63		8.27968	-7253.69		4.74477	-7294.98
9.7836	-1293.32		9.29006	-2752.22		7.18009	-3024.48		3.49358	-3212.27		3.02363	-3281.9		3.20348	-3302.42														4.60081	-6975.74		5.0883	-7161.86		4.79511	-7211.21		4.42025	-7210.09		4.96192	-7252.38		6.56903	-7253.38		4.77075	-7294.76
8.59791	-1287.85		7.92734	-2751.64		4.77043	-3024.17		3.17329	-3212.15		1.91103	-3281.77		1.7982	-3302.28														4.9365	-6975.41		5.34258	-7161.61		4.35826	-7210.34		3.92252	-7209.15		8.16261	-7252.15		8.14778	-7251.69		5.27468	-7294.28
9.22113	-1279.8		7.32492	-2751.19		7.43093	-3024.01		2.73887	-3211.56		2.01659	-3281.74		2.27362	-3302.03														4.45966	-6975.09		5.35034	-7161.22		4.79203	-7210.29		5.36675	-7208.86		7.5519	-7251.73		4.59116	-7251.59		5.30483	-7293.73
8.30941	-1279.21		6.03962	-2750.64		3.60073	-3023.91		2.75541	-3211.5		1.70931	-3281.48		1.29979	-3302.03														6.1129	-6972.64		3.9422	-7160.96		4.40802	-7210.15		3.59732	-7208.76		6.93538	-7251.68		8.7934	-7251.28		5.3649	-7293.69
8.70863	-1278.73		9.28542	-2749.52		6.95309	-3023.81		2.27246	-3211.36		1.54982	-3281.45		1.51163	-3301.82														4.60291	-6972.28		4.19005	-7160.94		5.13021	-7210.09		5.44646	-7208.21		3.87211	-7251.47		7.82904	-7251.17		5.72177	-7293.35
8.89923	-1278.22		7.05594	-2749.26		5.91268	-3023.77		3.02485	-3211.36		2.21933	-3281.11		2.62921	-3301.81														5.79203	-6971.63		3.83519	-7160.38		3.63885	-7209.96		4.4809	-7207.83		5.48738	-7250.96		7.31629	-7251.02		4.1119	-7292.54
7.83505	-1275.61		8.82089	-2748.26		5.66787	-3023.74		3.19076	-3210.83		2.46131	-3280.98		3.32984	-3301.77														4.90056	-6971.05		3.57995	-7159.34		4.22266	-7209.87		5.05972	-7207.76		4.14555	-7250.37		5.79962	-7250.87		4.44791	-7292.47
8.3625	-1265.4		7.74965	-2748.19		5.87228	-3023.53		3.54006	-3210.8		2.09749	-3280.95		2.61617	-3301.65														5.48923	-6969.9		5.30375	-7159.24		5.57269	-7209.24		4.04149	-7207.47		8.29107	-7250		5.3472	-7250.61		4.92427	-7292.25
8.05008	-1262.58		7.64014	-2748.05		5.69068	-3022.69		3.26393	-3210.7		1.7069	-3280.95		3.09427	-3301.51														4.74719	-6969.28		6.17881	-7158.94		4.69426	-7209.03		5.25933	-7207.09		7.77137	-7249.79		7.59535	-7250.23		6.11888	-7292.22
5.48093	-1261.9		6.36967	-2748.02		5.00197	-3022.64		3.01162	-3210.34		2.42789	-3280.59		2.27343	-3301.47														5.08679	-6968.79		3.97491	-7158.15		4.70146	-7208.78		6.18372	-7207		4.61168	-7249.17		7.21635	-7250.04		7.12297	-7292.12
8.95485	-1252.63		8.8901	-2747.68		3.46236	-3022.53		2.40464	-3210.28		3.06553	-3280.42		2.99157	-3301.39														5.23383	-6968.58		4.80417	-7156.73		3.60484	-7207.63		6.20764	-7206.67		6.82193	-7248.29		6.69099	-7249.22		5.12099	-7291.82
9.07474	-1250.83		7.86793	-2747.19		4.04591	-3022.06		2.67177	-3209.8		3.07547	-3280		2.54149	-3301.37														4.11219	-6967.96		5.83786	-7156.3		3.90685	-7207.25		7.97927	-7206.04		6.75553	-7248.07		7.41361	-7249.06		4.24926	-7291.38
9.08091	-1250.1		6.52035	-2746.97		5.58373	-3021.93		3.0775	-3209.76		1.92728	-3279.47		1.06497	-3301.18														4.74668	-6967.8		5.48423	-7155.66		4.29648	-7207.21		4.30787	-7205.59		7.62136	-7248.05		5.18617	-7247.69		5.26452	-7291.31
7.79576	-1248.45		7.78309	-2746.15		5.93483	-3021.83		2.94591	-3209.55		2.45311	-3278.99		2.84285	-3301.16														3.91616	-6967.27		3.72812	-7155.61		6.16321	-7207.18		6.05653	-7205.57		4.82687	-7247.92		7.77211	-7247.44		4.60347	-7290.96
9.31819	-1248.01		5.73875	-2745.96		5.73622	-3021.81		3.01185	-3208.82		2.33382	-3278.52		1.87828	-3301.04														4.53588	-6967.05		5.19893	-7155.54		4.55116	-7207.09		5.17771	-7205.55		6.11792	-7247.78		7.33324	-7246.2		6.00221	-7290.28
12.4445	-1242.28		10.0348	-2744.63		5.5962	-3021.74		2.80363	-3208.81		2.95787	-3278.49		2.05794	-3300.94														5.63287	-6966.9		5.12661	-7154.93		8.307	-7206.64		8.6223	-7205.49		6.84032	-7247.7		7.34264	-7245.69		4.28922	-7290.27
8.75756	-1239.28		7.81069	-2744.25		5.39128	-3021.48		3.08291	-3208.7		2.21253	-3278.47		2.27784	-3300.93														4.80907	-6966.33		3.98915	-7154.86		4.46876	-7206.11		7.50908	-7205.11		7.18012	-7247.63		6.6879	-7242.79		5.60525	-7290.22
8.36333	-1233.62		6.41828	-2743.98		4.56112	-3021.03		3.09735	-3208.58		2.57896	-3278.1		1.60905	-3300.76														4.22261	-6965.73		5.87462	-7154.68		5.0892	-7205.74		5.03867	-7205.07		8.28494	-7247.53		7.5491	-7242.35		5.40414	-7289.39
9.29081	-1230.02		6.1434	-2743.87		5.70348	-3020.86		2.09186	-3208.48		2.28665	-3278.02		1.38105	-3300.64														4.49085	-6965.53		4.47172	-7154.08		5.25294	-7205.74		4.98896	-7204.63		8.85118	-7245.86		5.67302	-7242.13		4.72227	-7289.03
8.72094	-1228.07		10.1565	-2743.61		5.60427	-3020.48		3.44119	-3208.38		2.91939	-3277.88		1.88229	-3300.56														4.06149	-6965.32		4.0164	-7154.05		4.12375	-7205.65		6.45181	-7203.93		5.1258	-7245.73		6.90717	-7241.61		6.97864	-7288.96
7.94023	-1228.06		7.89912	-2741.21		7.74398	-3020.35		2.9246	-3208.28		2.14279	-3277.72		2.01307	-3300.56														4.71261	-6964.76		4.29023	-7153.65		3.582	-7205.37		4.94863	-7203.79		6.2293	-7245.54		8.17595	-7241.43		4.58405	-7288.29
7.66592	-1227.79		7.24315	-2741.1		7.25126	-3020.1		2.63385	-3208.18		2.96909	-3277.49		3.25532	-3300.44														6.79427	-6964.29		4.65825	-7153.15		4.96565	-7205.21		3.89814	-7203.58		7.93976	-7245.2		6.31067	-7240.84		3.86488	-7287.46
12.3734	-1225.86		7.62745	-2740.68		5.51057	-3020.09		2.73945	-3208.15		2.83533	-3277.25		2.28696	-3300.38														4.0201	-6964.17		3.8898	-7152.98		5.2451	-7205.14		5.28004	-7202.48		4.97052	-7244.18		6.49568	-7240.51		4.16823	-7287.1
8.98695	-1222.8		8.09112	-2740.29		7.07439	-3019.58		2.99582	-3207.97		2.20986	-3277.2		2.23562	-3300.33														4.26736	-6963.22		3.70099	-7152.68		5.20133	-7205.01		4.59589	-7202.34		6.6604	-7244.08		10.4469	-7239.98		5.68024	-7286.93
7.63559	-1220.79		7.77115	-2740.16		5.8304	-3019.56		3.15768	-3206.88		3.01284	-3277.12		2.26237	-3299.84														4.30535	-6963.09		4.56426	-7152.29		4.03899	-7204.99		4.3387	-7202.19		4.2684	-7243.76		6.13452	-7239.98		4.64535	-7286.23
9.8703	-1216.94		7.74849	-2739.52		5.68939	-3019.38		3.3084	-3206.86		2.38178	-3277.05		2.13448	-3299.69														7.38824	-6963.08		5.28569	-7152.05		5.2159	-7203.99		4.52937	-7202.13		4.99655	-7241.85		8.3189	-7239.68		5.32753	-7285.72
8.04791	-1215.85		9.60671	-2739.48		7.00757	-3019.11		3.32204	-3206.82		2.57913	-3276.87		1.81663	-3299.1														4.35379	-6962.83		5.40733	-7151.91		4.52157	-7203.57		8.26426	-7202.06		7.21836	-7241.75		4.85933	-7239.58		4.56991	-7285.54
8.4727	-1208.29		8.09559	-2738.83		4.02649	-3018.92		2.811	-3206.72		1.7227	-3276.69		1.75858	-3299.03														4.56306	-6962.66		4.41035	-7151.68		6.6259	-7203.3		4.75921	-7201.46		7.63788	-7241.59		9.06707	-7239.14		4.57331	-7285.18
12.6067	-1203.12		7.89499	-2738.59		3.79893	-3018.59		2.68907	-3206.36		3.02331	-3276.64		2.22333	-3299.01														5.66734	-6962.64		4.50065	-7151.57		3.73051	-7202.86		7.0142	-7201.06		4.41066	-7241.52		7.21366	-7238.99		4.83268	-7284.93
5.76695	-1195.13		7.92582	-2736.48		3.59303	-3018.55		2.59564	-3206.35		2.66624	-3276.48		1.77223	-3298.95														5.12015	-6962.54		5.05633	-7150.99		4.18113	-7202.66		3.58006	-7200.81		7.64708	-7241.41		7.0244	-7238.95		4.48486	-7284.9
13.0839	-1191.06		6.33072	-2736.16		5.75103	-3018.53		3.05819	-3206.21		1.85497	-3276.41		2.02101	-3298.89														6.04863	-6962.11		5.47988	-7150.66		3.94302	-7202.64		5.18112	-7199.55		4.4321	-7239.4		7.55897	-7238.57		6.75886	-7284.85
7.18086	-1189.63		10.1079	-2735.71		5.65911	-3018.23		3.21959	-3206.07		2.61336	-3276.3		3.01034	-3298.89														4.64801	-6962		5.3019	-7149.85		4.861	-7202.59		6.7606	-7198.42		4.91947	-7238.2		6.10377	-7238.41		4.63367	-7284.83
9.8547	-1187.84		10.3198	-2735.14		5.72602	-3017.28		2.24719	-3206.02		2.95611	-3275.98		2.90686	-3298.7														4.35305	-6961.99		7.29721	-7149.31		4.27997	-7202.11		4.3937	-7198.39		6.30467	-7238.08		6.0618	-7238.37		5.78748	-7284.79
6.62112	-1180.8		9.33178	-2734.79		3.37401	-3016.8		3.12284	-3205.57		1.88389	-3275.73		2.34219	-3298.68														6.93465	-6961.94		4.5222	-7149.19		4.91722	-7201.94		5.08287	-7198.17		4.76918	-7237.39		7.30814	-7238.16		7.34206	-7284.77
9.75819	-1178.21		8.08128	-2733.84		5.16755	-3016.57		3.36737	-3205.53		2.31066	-3275.39		2.02066	-3298.67														4.61101	-6960.92		5.1936	-7148.81		4.91802	-7201.22		4.41096	-7198.1		6.08365	-7237.2		6.121	-7238.01		4.29701	-7284.77
10.1519	-1175.61		7.74777	-2733.23		6.02292	-3016.48		2.34375	-3205.39		3.00274	-3275.3		2.16818	-3298.52														3.86049	-6960.73		3.9259	-7148.78		4.9541	-7200.99		6.6479	-7198.04		7.27183	-7237.09		6.6034	-7237.93		5.78987	-7284.35
9.90057	-1175.37		8.008	-2733.11		5.83411	-3016.1		3.28164	-3205.11		1.87577	-3275.25		3.62511	-3298.15														4.00138	-6960.52		4.21937	-7147.24		4.7256	-7200.9		5.12249	-7197.39		3.64902	-7236.6		8.64672	-7237.65		7.67028	-7284.29
8.64092	-1175.22		10.428	-2732.97		5.97322	-3016.1		3.56001	-3204.98		2.7642	-3275.24		2.39341	-3297.84														4.77928	-6959.4		4.94866	-7147.23		3.96026	-7200.43		4.15456	-7196.73		7.07761	-7235.55		5.92615	-7236.81		5.75986	-7283.97
8.4987	-1170.37		7.80961	-2732.76		5.63492	-3015.51		3.40277	-3204.93		3.15815	-3275.11		2.60952	-3297.74														4.90329	-6959.4		4.65977	-7147.05		5.96369	-7200.24		3.59186	-7196.71		7.95816	-7234.28		8.53481	-7235.15		7.32195	-7283.74
8.34799	-1169.8		7.99446	-2732.71		6.17778	-3015.42		2.82208	-3204.77		2.07492	-3275.07		1.80386	-3297.4														6.00381	-6959.25		5.60539	-7146.76		5.13383	-7199.74		5.2322	-7196.53		5.23557	-7234.06		5.24836	-7233.94		6.52287	-7283.34
9.22092	-1167.79		6.06611	-2732.62		5.62846	-3015.37		3.07362	-3204.69		2.55981	-3275.03		1.95477	-3297.2														6.64325	-6958.56		4.02341	-7146.69		5.05306	-7199.74		6.01396	-7196.51		7.06026	-7233.81		5.67757	-7233.92		4.02741	-7282.87
7.96976	-1162.41		9.15096	-2732.42		5.26769	-3015.2		2.86274	-3203.68		2.06021	-3274.82		2.17007	-3296.97														5.56702	-6958.06		4.9025	-7146.59		4.26962	-7199.73		6.36751	-7196.45		8.712	-7233.4		7.28735	-7233.6		5.7207	-7282.78
9.53726	-1160.65		6.09875	-2732.41		6.02032	-3015.19		2.93789	-3203.52		2.15431	-3274.75		2.94426	-3296.92														4.60469	-6958.02		4.77994	-7146.36		4.11273	-7199.19		4.26149	-7195.96		3.91729	-7233.03		7.73736	-7233.53		4.27735	-7282.41
8.79172	-1157.8		7.67281	-2732.23		5.87188	-3015.17		2.64721	-3203.48		2.18568	-3274.49		3.05533	-3296.85														4.69736	-6957.98		4.19263	-7146.35		4.90033	-7199.09		3.9431	-7195.4		5.21646	-7232.81		7.26147	-7232.92		3.72031	-7282
10.0628	-1155.67		7.19168	-2731.83		3.60157	-3015.08		3.27975	-3203.46		2.9667	-3274.44		1.80981	-3296.57														4.87035	-6957.85		5.06817	-7146.33		4.41769	-7199.07		5.20713	-7195.4		4.51571	-7231.97		5.74131	-7232.78		4.82629	-7281.64
8.31816	-1148.7		8.73779	-2731.71		6.06617	-3014.78		2.68508	-3203.22		3.00262	-3274.35		2.33531	-3296.54														5.48287	-6956.74		5.38663	-7146.3		5.66899	-7198.57		7.74399	-7195.23		5.73352	-7231.63		7.84838	-7231.61		4.21638	-7281.36
12.8303	-1148.39		7.96602	-2730.11		5.95238	-3014.37		2.71944	-3203.19		2.75252	-3274.3		2.62654	-3296.41														4.88417	-6956.72		6.14374	-7146.17		6.00392	-7198.07		4.31208	-7195.14		6.38479	-7231.15		5.23479	-7231.48		5.9018	-7281.25
7.32402	-1139		7.06033	-2729.34		5.30617	-3013.51		3.34946	-3202.82		2.15166	-3274.16		1.7735	-3296.3														4.14155	-6956.17		7.03682	-7145.83		6.2888	-7197.76		5.49466	-7194.6		4.90708	-7231.12		8.03584	-7230.8		4.65252	-7281.16
7.63159	-1136.76		8.13512	-2728.99		7.44026	-3013.34		3.28074	-3202.57		2.14287	-3274.12		2.6893	-3295.88														6.88228	-6955.45		4.56031	-7144.39		5.02779	-7197.73		6.28154	-7194.52		4.74319	-7230.92		7.27607	-7230.79		5.46723	-7280.72
8.2967	-1134.76		9.17669	-2728.78		5.44907	-3013.34		3.14433	-3202.34		1.75177	-3273.74		2.29808	-3295.65														4.87104	-6954.81		4.16274	-7144.36		4.34966	-7197.25		6.63318	-7194.14		5.69495	-7230.67		8.105	-7230.51		8.0371	-7280.5
8.84993	-1132.32		6.12262	-2728.12		5.99641	-3013.2		3.44995	-3202.29		1.90086	-3273.73		1.99616	-3295.57														4.10831	-6954.55		4.89564	-7143.81		3.85098	-7197.11		7.09908	-7194.08		5.9821	-7230.14		5.1102	-7230.47		5.93693	-7280.14
8.23032	-1127.86		6.93279	-2728.05		5.46475	-3013.12		4.10993	-3202.23		3.68774	-3273.66		2.30284	-3295.11														4.50431	-6954.35		5.03194	-7143.68		4.61364	-7196.91		3.97926	-7193.85		5.73413	-7229.52		8.37815	-7230.01		6.05801	-7279.08
10.4472	-1121.22		7.64169	-2727.97		4.08109	-3012.78		2.09857	-3202.22		2.53068	-3273.35		2.37328	-3294.43														4.13179	-6954.2		4.80609	-7143.23		3.93696	-7196.65		6.17663	-7193.7		4.72138	-7229.27		6.47462	-7229.61		7.21153	-7277.99
8.34035	-1120.41		5.84321	-2727.65		7.743	-3012.5		3.08683	-3202.16		1.90328	-3273.31		1.82267	-3294.39														4.34749	-6953.55		5.26692	-7142.84		6.25929	-7196.6		4.53791	-7192.99		5.62013	-7228.92		7.86066	-7229.23		6.5717	-7277.91
9.84593	-1117.08		7.92781	-2727.5		7.20526	-3012.43		2.91472	-3202.15		2.1985	-3273.28		1.95978	-3294.36														3.7147	-6953.44		4.73656	-7142.79		4.31668	-7195.5		6.95451	-7192.18		4.6151	-7228.66		6.33966	-7228.63		7.73859	-7277.31
8.06361	-1115.07		7.65712	-2727.35		6.01528	-3012.39		2.82708	-3201.92		2.29393	-3273.25		1.66234	-3294.31														6.95616	-6953.35		5.17716	-7142.27		4.45581	-7195.48		3.69443	-7192.08		7.49984	-7228.49		6.80498	-7228.28		5.37543	-7277.26
10.7831	-1106.93		7.54891	-2727.04		7.1047	-3012.32		3.49156	-3201.86		2.40724	-3273.2		1.99183	-3294.21														4.78293	-6953.3		6.3662	-7142.21		5.77019	-7195.4		5.58135	-7191.97		4.63049	-7227.52		6.8875	-7228.22		7.59365	-7276.88
5.80139	-1105.79		10.0618	-2726.7		7.46708	-3012.23		3.48254	-3201.84		2.09984	-3273.1		1.45454	-3294.02														4.71212	-6953.29		5.25997	-7141.41		4.24556	-7195.38		5.31722	-7191.87		8.5701	-7226.35		8.86872	-7227.99		4.96756	-7276.82
7.85615	-1105.68		7.47997	-2726.65		5.67264	-3011.98		2.85688	-3201.81		3.11547	-3273.01		3.16701	-3293.95														6.44802	-6952.87		4.58212	-7141.08		5.03695	-7195.24		4.58008	-7191.78		5.54983	-7226.31		8.10705	-7227.52		4.58239	-7276.66
9.45813	-1105.64		7.54113	-2726.55		6.13735	-3011.85		3.42749	-3201.62		2.56827	-3272.94		2.15255	-3293.91														4.15573	-6952.59		4.74213	-7141.03		4.76852	-7195.17		4.3902	-7191.65		6.42123	-7226.15		7.26164	-7227.17		3.63811	-7276.43
8.70794	-1104.73		7.98877	-2725.87		5.74611	-3011.74		2.71076	-3201.32		2.14593	-3272.91		2.59884	-3293.84														5.65144	-6952.42		3.93795	-7140.45		6.17832	-7195.12		4.66872	-7191.16		4.00771	-7225.73		7.96903	-7226.69		4.46228	-7275.92
11.213	-1103.85		7.05753	-2724.99		4.69262	-3011.63		2.16617	-3201.28		1.78165	-3272.89		2.6444	-3293.72														4.77331	-6952.26		6.09533	-7140.26		4.58811	-7194.36		8.38398	-7191.07		6.7127	-7225.53		5.68425	-7226.4		4.56037	-7275.57
8.77409	-1093.58		7.58535	-2724.79		5.78816	-3011.03		3.36332	-3200.86		1.6932	-3272.61		2.09655	-3293.46														4.92102	-6952.19		3.78395	-7140.13		4.23124	-7194.03		7.70091	-7190.53		6.70273	-7225.31		8.25613	-7226.23		6.40479	-7275.39
9.42591	-1085.88		10.0657	-2724.77		5.12077	-3011.01		3.29097	-3200.78		2.04531	-3272.61		1.80211	-3293.34														4.22937	-6951.99		3.89994	-7139.79		5.05833	-7192.76		7.61338	-7190.46		3.65152	-7224.97		7.99389	-7225.92		4.38847	-7275.29
7.34867	-1078.95		7.37845	-2724.68		5.18515	-3010.85		3.14728	-3200.68		2.02909	-3272.55		2.64415	-3293.2														5.47834	-6951.32		4.19166	-7139.52		4.08083	-7192.66		4.43929	-7190		4.81485	-7224.88		5.58904	-7225.81		4.533	-7275.18
9.09206	-1076.91		7.04692	-2724.28		5.09149	-3010.74		3.72019	-3199.78		1.88932	-3272.45		2.45717	-3293.15														5.24857	-6950.61		4.7615	-7139.19		6.41766	-7192.35		5.36314	-7189.9		4.7597	-7224.63		4.25384	-7225.67		5.15198	-7275
9.57703	-1075.18		8.34465	-2723.98		5.95092	-3009.57		2.5097	-3199.57		2.8389	-3272.42		2.19753	-3292.86														4.36713	-6949.12		6.20034	-7139.09		4.92455	-7192.33		3.70151	-7189.13		5.72576	-7223.57		6.23584	-7225.53		7.72643	-7274.71
8.07972	-1071.94		8.45542	-2722.82		5.9442	-3009.54		3.18126	-3199.22		2.12212	-3272.36		2.0254	-3292.56														5.44106	-6948.75		4.66861	-7139.07		4.40742	-7192.31		5.46592	-7188.97		4.20716	-7223.35		6.60527	-7224.84		7.18124	-7274.59
10.2745	-1071.09		8.98804	-2721.96		6.09046	-3009.47		3.00687	-3198.96		1.93726	-3272.32		2.59526	-3292.41														6.36533	-6947.74		4.556	-7139.03		4.73561	-7192.23		6.27189	-7188.9		6.23039	-7222.85		7.69653	-7224.18		4.61939	-7274.54
11.6347	-1065.21		8.7061	-2721.22		7.39541	-3009.21		2.31637	-3198.96		1.77022	-3272.18		2.1567	-3292.37														4.83375	-6947.37		5.80566	-7138.87		4.96044	-7192.17		6.31399	-7188.11		8.22017	-7222		5.78503	-7223.63		4.47132	-7273.97
6.77562	-1060.52		7.68032	-2721.05		5.75861	-3008.74		3.15459	-3198.88		2.6541	-3272.13		2.77771	-3292.22														4.66104	-6947.2		4.16046	-7138.71		4.28002	-7192.15		6.42677	-7187.29		4.30357	-7221.39		5.42986	-7223.16		4.15977	-7273.56
9.52562	-1058.64		6.9627	-2720.62		7.01951	-3008.46		2.18695	-3198.77		3.01189	-3272.07		2.1037	-3292.13														4.7504	-6946.18		4.84713	-7138.63		4.05364	-7191.91		5.37825	-7187.09		4.24717	-7220.89		6.83097	-7222.53		6.94533	-7273.31
12.2185	-1058.17		8.28788	-2717.59		5.91808	-3008.39		3.30835	-3198.66		2.14239	-3271.89		3.62792	-3292.02														4.75498	-6945.8		3.48663	-7138.56		4.59933	-7191.67		6.94243	-7186.95		7.59814	-7220.85		7.49572	-7222.34		4.83617	-7272.72
9.57038	-1047.16		7.47504	-2716.79		5.01799	-3008.28		3.54877	-3198.62		2.01839	-3271.85		3.0337	-3291.8														4.31859	-6945.57		5.67815	-7138.01		4.78182	-7191.12		5.53108	-7186.81		5.03183	-7220.83		7.01022	-7222.27		4.9344	-7272.59
8.99639	-1044.38		7.07537	-2716.66		5.73842	-3008.01		2.76999	-3198.42		2.51171	-3271.65		2.11611	-3291.65														4.94307	-6945.23		4.70107	-7137.76		5.14199	-7191.02		4.50638	-7186.45		5.02189	-7220.47		6.63135	-7222.22		5.38691	-7272.1
11.2503	-1043.92		7.86801	-2716.07		6.27196	-3007.87		3.32321	-3198.41		2.41947	-3271.36		2.26086	-3291.65														4.96321	-6945.03		4.64092	-7137.52		4.97573	-7190.81		5.56269	-7186.41		4.76648	-7220.36		6.64227	-7222.17		4.95667	-7271.81
10.6504	-1041.26		7.76602	-2715.46		5.65073	-3007.77		2.35648	-3198.29		2.15823	-3271.28		2.03303	-3291.63														4.96438	-6944.99		4.54184	-7137.45		5.75671	-7190.77		4.03906	-7186.3		8.53146	-7220.3		6.84962	-7222.17		4.4992	-7271.24
7.7476	-1039.34		11.0446	-2715.29		5.63233	-3007.58		3.04717	-3198.03		3.34517	-3270.98		2.21556	-3291.55														4.35312	-6944.56		5.00936	-7136.96		3.64127	-7190.7		4.2853	-7185.75		3.69881	-7219.61		4.9532	-7221.69		4.42	-7271.2
10.6618	-1037.79		7.81988	-2714.4		6.7382	-3007.55		2.83369	-3197.65		2.10207	-3270.51		2.17142	-3291.44														5.682	-6944.23		4.26075	-7136.26		4.11029	-7190.56		4.76708	-7185.57		7.68403	-7219.4		4.66376	-7220.87		4.26387	-7271.05
8.62523	-1037.29		7.98518	-2713.83		6.98363	-3007.44		3.40105	-3197.58		2.25529	-3270.46		3.4807	-3291.29														4.25182	-6944.05		5.41132	-7135.97		4.46442	-7190.54		5.00977	-7185.53		7.24529	-7218.88		7.75594	-7220.65		6.01393	-7270.94
9.64205	-1036.23		6.15943	-2712.95		5.35955	-3007.43		3.49289	-3197.58		3.06975	-3270.43		2.62	-3291.18														5.52951	-6943.37		4.71887	-7135.23		4.94055	-7190.35		3.95419	-7185.3		8.12686	-7218.32		5.97518	-7220.61		4.97719	-7270.75
11.8367	-1023.48		10.2421	-2712.58		3.78049	-3007.33		2.78032	-3197.25		2.033	-3270.18		1.93495	-3291.08														4.18144	-6941.18		5.36545	-7135.17		5.16599	-7190.33		6.29478	-7184.95		7.24077	-7217.95		8.37787	-7220.44		4.70675	-7270.73
11.443	-1020.33		8.01286	-2712.04		5.6041	-3007.05		3.12406	-3197.2		2.08397	-3270.17		1.90945	-3290.85														4.21157	-6940.97		6.54897	-7135.15		4.43876	-7190.16		4.50684	-7184.88		5.65553	-7217.31		7.65437	-7219.85		4.41506	-7269.85
6.2996	-1017.72		7.98121	-2711.61		5.65004	-3006.05		2.96685	-3197.05		3.00032	-3270.12		2.99937	-3290.24														4.19573	-6940.81		3.94509	-7135.14		4.54568	-7190.02		8.33726	-7184.47		5.15445	-7217.3		5.65916	-7219.84		4.00634	-7268.11
9.86367	-1016.18		8.8327	-2711.54		6.08227	-3005.69		3.04161	-3197.02		2.91818	-3270.11		1.9921	-3290.23														5.49891	-6940.63		4.72712	-7134.73		4.71718	-7189.98		7.83465	-7183.86		5.10345	-7217.01		4.2645	-7219.28		5.17375	-7267.5
7.53601	-1012.19		7.73449	-2710.71		5.36759	-3005.56		3.29244	-3196.86		3.07372	-3270.05		2.87825	-3290.18														4.58671	-6939.66		4.98505	-7134.35		3.7002	-7189.24		5.18057	-7183.12		4.67868	-7216.56		6.53158	-7218.77		4.24721	-7267.27
10.3801	-1007.79		10.5003	-2710.27		7.38908	-3005.36		2.56784	-3196.57		2.98526	-3270.05		2.0655	-3290.1														4.10747	-6937.87		4.50732	-7134.24		4.00184	-7189.19		3.86364	-7182.98		7.15383	-7216.15		6.40637	-7218.02		5.31325	-7267.05
8.85272	-999.412		7.21513	-2709.62		5.00996	-3004.93		3.13707	-3196.54		2.5558	-3269.95		2.9982	-3290.08														3.73527	-6937.82		6.05186	-7134.2		7.71596	-7189.05		5.0137	-7182.62		6.51293	-7215.47		7.26606	-7217.84		5.27505	-7267.04
7.10688	-996.031		7.91707	-2709.07		7.61805	-3004.61		3.07271	-3196.44		3.97285	-3269.86		1.52419	-3289.92														6.05055	-6937.76		4.2848	-7134.08		5.44829	-7189		4.11458	-7182.56		8.01021	-7215.31		6.02432	-7216.91		5.64115	-7266.7
9.02834	-995.068		8.78065	-2708.97		7.00916	-3004.53		2.8303	-3196.13		1.88763	-3269.85		2.09158	-3289.79														4.19355	-6936.88		5.69332	-7134.04		4.26489	-7188.63		4.9275	-7182.46		3.9174	-7214.69		6.22816	-7216.26		4.53482	-7264.66
8.97746	-992.759		7.93894	-2708.88		5.66079	-3004.48		3.98203	-3195.41		2.40183	-3269.75		1.49964	-3289.69														5.12486	-6936.79		4.57898	-7133.59		5.79946	-7188.6		4.67313	-7182.1		5.4782	-7214.67		8.22206	-7215.38		4.2857	-7263.96
8.89211	-989.986		7.1522	-2708.46		6.05505	-3004.12		3.22116	-3195.38		1.9072	-3269.57		1.61204	-3289.53														3.99175	-6934.56		5.57648	-7133.49		4.99672	-7188.49		5.69247	-7181.92		4.71888	-7213.14		6.64849	-7215.14		6.10894	-7263.5
7.59307	-983.426		10.1265	-2706.93		5.90446	-3004.08		3.09426	-3195.22		2.46207	-3269.56		2.21325	-3289.43														8.03965	-6932.47		4.58707	-7133.39		4.37315	-7187.59		6.46364	-7181.27		7.09215	-7212.29		4.75745	-7214.52		5.11103	-7263.44
6.91168	-981.469		7.94212	-2706.8		5.13525	-3003.73		2.88601	-3195.17		2.17458	-3269.53		1.80069	-3289.41														5.13543	-6932.35		5.79002	-7133.11		4.77856	-7187.59		5.45397	-7180.78		4.56247	-7212.22		7.93835	-7213.74		4.89505	-7263.43
7.32417	-979.858		7.60567	-2706.78		5.99826	-3003.71		2.66425	-3195.05		2.11204	-3269.45		2.81493	-3289.28														4.43177	-6931.64		4.65204	-7132.9		5.57231	-7187.34		5.89494	-7180.76		7.89357	-7211.9		8.48705	-7213.42		4.65806	-7263.41
10.0515	-977.494		5.84791	-2706.72		7.68595	-3003.59		2.49681	-3195.02		2.32162	-3269.18		1.59913	-3289.24														4.78018	-6930.76		5.22106	-7132.79		4.39214	-7187.26		7.10815	-7180.68		6.7806	-7211.85		7.21716	-7213.25		5.79408	-7261.85
8.35557	-975.551		7.72051	-2706.48		5.21774	-3003.5		2.90429	-3194.89		1.9286	-3269.07		1.90078	-3289.19														4.69791	-6930.27		5.02111	-7132.66		5.01695	-7187.17		5.15692	-7180.4		7.63336	-7211.3		9.26845	-7213.22		4.24453	-7261.25
7.59338	-973.29		7.82557	-2705.97		5.59926	-3003.39		3.15222	-3194.87		2.28537	-3268.89		3.29605	-3289.11														4.63805	-6926.96		4.47915	-7132.46		6.03243	-7187.11		5.57774	-7180.3		8.38799	-7210.96		7.74824	-7213.05		5.54198	-7261.1
8.93895	-965.895		5.98821	-2705.35		6.95118	-3003.24		2.17424	-3194.54		2.86635	-3268.69		2.27697	-3289														4.70254	-6926.82		5.6107	-7132.41		3.63435	-7186.54		6.91079	-7180.1		4.15806	-7210.66		6.57242	-7212.98		4.52919	-7260.95
8.59578	-965.172		6.88093	-2704.96		7.79374	-3002.86		3.21718	-3194.36		3.19601	-3268.39		1.88832	-3288.1														4.2631	-6926.38		5.61556	-7132.24		6.36363	-7185.73		4.11924	-7179.85		7.52913	-7210.12		8.63041	-7212.76		6.09386	-7260.87
14.7413	-965.099		7.37893	-2704.46		7.39998	-3002.82		2.8734	-3194.35		2.43186	-3268.37		2.56342	-3287.99														4.47013	-6926.22		4.14556	-7131.35		3.87644	-7185.43		4.27518	-7179.32		7.39507	-7209.64		5.66911	-7212.69		4.40831	-7260.76
8.53899	-963.608		5.43732	-2704.28		5.03301	-3002.42		3.44777	-3194.29		2.19539	-3268.06		2.96122	-3287.91														3.76704	-6926.13		4.19683	-7131.26		5.06163	-7185.28		8.38924	-7178.96		4.45635	-7209.5		7.94072	-7212.65		5.24719	-7260.54
10.2134	-960.978		7.57576	-2703.75		7.34691	-3002.02		3.15189	-3194.07		2.70814	-3267.86		1.79771	-3287.91														6.24479	-6926		5.07319	-7130.97		5.98776	-7185.13		8.36409	-7178.92		7.10315	-7208.94		6.29454	-7211.56		3.78024	-7260.13
8.41005	-956.047		7.35417	-2703.32		6.7548	-3001.86		3.0634	-3193.99		2.5691	-3267.66		2.21097	-3287.85														5.05288	-6924.96		5.08333	-7130.93		5.07043	-7184.96		4.88541	-7178.71		6.04752	-7208.23		8.51436	-7211.36		6.47607	-7259.99
8.66001	-951.654		8.13149	-2703.31		7.23705	-3001.82		2.91642	-3193.9		2.46137	-3267.66		3.33727	-3287.85														4.77379	-6924.26		4.2238	-7130.73		5.7393	-7184.95		4.63962	-7178.33		6.66629	-7207.59		6.10957	-7210.85		4.1959	-7259.25
6.68863	-950.954		7.58405	-2702.6		6.01994	-3001.75		3.158	-3193.58		3.95317	-3267.53		3.00669	-3287.17														5.36217	-6923.6		4.28668	-7130.67		4.50933	-7184.85		3.78387	-7178.32		6.76234	-7207		9.54995	-7210.61		6.81154	-7258.85
9.32708	-950.275		8.02721	-2702.46		5.74898	-3001.74		2.52079	-3193.56		2.89011	-3267.4		1.68472	-3287.15														6.28932	-6923.4		5.64384	-7129.15		4.2609	-7184.62		5.51878	-7178.15		5.07027	-7206.31		8.97215	-7210.12		5.82125	-7258.49
9.0421	-948.358		8.52859	-2702.46		5.86772	-3001.6		2.75233	-3193.41		2.35241	-3267.19		2.00905	-3286.91														4.24888	-6922.52		4.80608	-7129.05		5.11621	-7184.57		9.248	-7177.98		4.44163	-7205.63		5.08802	-7209.68		5.46821	-7258.34
14.224	-947.572		9.34414	-2701.57		5.31548	-3001.44		2.56032	-3193.24		2.55041	-3267.18		2.00549	-3286.71														4.60148	-6922.36		5.20173	-7128.71		4.40204	-7184.23		5.60487	-7177.97		5.86533	-7205.55		6.06419	-7209.04		4.11477	-7258.17
9.124	-942.24		9.88555	-2701.49		5.04697	-3001.2		2.8614	-3193.19		1.70327	-3266.96		2.22806	-3286.58														4.29343	-6922.14		4.45852	-7128.25		6.09058	-7184.12		4.68132	-7177.52		6.2112	-7204.59		6.35706	-7208.63		5.13384	-7258
8.02356	-939.238		6.89687	-2701.1		5.89087	-3000.74		2.81021	-3193.1		2.2044	-3266.84		1.98629	-3286.55														4.89211	-6921.2		4.55986	-7127.49		4.05671	-7183.82		4.47963	-7177.11		3.9049	-7204.45		5.95339	-7208.19		4.55102	-7257.82
10.2961	-938.938		5.87134	-2700.67		3.68516	-3000.65		3.76698	-3193.03		2.44578	-3266.83		1.52438	-3286.4														3.73116	-6920.43		5.09457	-7126.75		4.50898	-7183.3		3.59073	-7176.77		6.46657	-7203.81		5.7059	-7207.83		7.16978	-7257.8
10.6614	-938.496		7.91813	-2700.67		7.25904	-3000.17		3.32458	-3193.02		2.61675	-3266.75		1.7758	-3285.99														3.86747	-6920.18		4.85262	-7126.56		3.50067	-7182.9		4.45538	-7176.41		6.32435	-7203.66		6.09138	-7207.48		4.19539	-7257.72
7.97357	-937.405		9.09345	-2700.31		6.07214	-2999.75		3.03125	-3193		1.89194	-3266.74		2.18679	-3285.85														4.51736	-6919.81		4.38944	-7126.13		5.78927	-7182.71		6.11149	-7176.29		7.07993	-7203.52		6.80063	-7207.22		6.00634	-7257.11
11.9435	-916.211		5.45329	-2700.15		5.28698	-2999.68		3.06376	-3192.83		3.2158	-3266.25		3.22128	-3285.63														5.88113	-6919.8		4.72915	-7126.11		5.44482	-7182.52		4.47302	-7176.14		4.00714	-7202.95		8.8578	-7206.76		5.48257	-7256.98
10.2553	-915.437		8.01838	-2699.79		7.00927	-2999.35		2.43693	-3192.83		2.03761	-3265.89		1.8705	-3285.5														4.4661	-6919.77		5.20547	-7125.96		3.92137	-7182.25		4.84542	-7175.78		4.4278	-7202.74		8.80205	-7206.39		4.50579	-7256.86
8.07434	-896.548		7.95018	-2699.61		6.71031	-2997.7		3.15921	-3192.55		3.28715	-3265.88		2.2842	-3285.4														4.9469	-6919.37		4.86574	-7125.83		5.62058	-7181.91		5.02549	-7175.69		4.83514	-7202.45		6.54499	-7206.39		3.93106	-7256.82
6.67284	-895.401		7.51138	-2699.59		5.62713	-2997.56		2.83437	-3192.52		2.74403	-3265.63		3.28289	-3285.39														4.37924	-6919.37		4.69634	-7125.7		4.17882	-7181.71		5.3643	-7175.64		5.68105	-7202.1		7.55957	-7206.18		4.70933	-7256.62
8.8104	-892.432		7.11123	-2697.37		5.95485	-2997.52		3.26296	-3192.47		1.99439	-3264.99		3.49464	-3285.27														7.27795	-6917.81		4.26252	-7125.32		3.49894	-7181.66		5.48611	-7175.18		8.98226	-7202.08		8.01473	-7205.2		4.00911	-7256.5
8.21809	-891.559		9.88754	-2697		5.52633	-2997.52		2.1767	-3192.35		2.29234	-3264.68		2.14169	-3285.09														4.27881	-6917.23		5.46715	-7125.14		4.35529	-7181.64		6.744	-7173.83		5.31036	-7201.98		6.7907	-7204.31		7.6271	-7256.4
9.2694	-876.178		7.77698	-2696.75		6.03137	-2997.51		2.28157	-3192.2		2.7116	-3264.66		2.05942	-3285.04														4.9378	-6917.19		3.63898	-7124.96		4.44017	-7181.38		5.46815	-7173.59		6.73545	-7201.95		6.67649	-7204.18		4.27316	-7255.32
8.0857	-873.984		7.64693	-2696.52		5.82811	-2997.42		3.0729	-3192.06		2.27495	-3264.6		2.84163	-3284.96														4.94435	-6915.08		4.58164	-7124.94		6.03964	-7181.13		5.43755	-7173.29		4.43635	-7201.49		7.33877	-7204.1		4.55566	-7253.53
7.24829	-869.232		8.13658	-2695.73		5.6112	-2997.17		2.7178	-3191.72		3.56045	-3264.59		2.22016	-3284.92														6.87429	-6912.95		4.90755	-7124.2		4.37623	-7180.97		5.23782	-7173.23		5.27018	-7201.41		5.88753	-7204.05		4.84192	-7253.09
9.15645	-863.043		7.65636	-2695.47		4.4874	-2997.07		2.94967	-3191.7		2.46015	-3264.57		3.0275	-3284.82														5.36264	-6912.37		4.78419	-7124.02		6.07146	-7180.86		6.6567	-7172.86		6.25033	-7201.09		8.98167	-7203.89		5.04431	-7252.29
7.89061	-858.743		7.89154	-2694.8		5.17252	-2996.57		3.32049	-3191.39		3.67947	-3264.47		2.41106	-3284.78														4.82604	-6911.31		5.04002	-7123.46		3.892	-7180.69		3.43539	-7171.94		4.77794	-7201.01		7.85064	-7203.55		5.61334	-7251.89
10.9716	-858.483		7.98825	-2694.79		5.97666	-2996.3		2.5105	-3191.32		2.86452	-3264.37		2.3086	-3284.73														5.04697	-6911.27		3.86337	-7122.3		4.1804	-7180.66		6.88272	-7171.54		6.20255	-7200.48		4.86573	-7203.52		4.73814	-7251.54
9.08748	-853.897		3.76348	-2694.5		5.42924	-2996.24		3.14649	-3191.16		2.30685	-3264.28		2.40476	-3284.21														7.29535	-6909.2		5.1366	-7122.23		4.55264	-7180.58		5.01599	-7171.06		5.94221	-7200		7.18975	-7203.47		5.98995	-7251.21
9.32384	-852.695		10.6032	-2693.78		5.64187	-2995.29		2.97267	-3191.01		3.01033	-3264.23		3.1679	-3284.14														4.62881	-6907.98		5.17445	-7121.35		4.28201	-7180.56		6.49873	-7170.7		7.69781	-7199.23		4.75479	-7203.23		4.97129	-7250.83
16.1128	-847.141		5.78183	-2691.18		5.91113	-2994.98		2.35234	-3190.78		2.44706	-3264.13		2.99355	-3283.94														4.27013	-6907.75		5.89616	-7121.1		6.51501	-7180.15		6.5345	-7170.12		4.32486	-7199.12		5.56683	-7203.08		4.88097	-7250.62
15.5117	-842.916		7.54663	-2691.1		5.76877	-2994.91		3.72679	-3190.59		2.00275	-3264		1.78533	-3283.94														5.00204	-6905.92		5.23666	-7121.08		4.87116	-7179.47		7.75734	-7170.01		7.33893	-7198.98		6.5772	-7202.86		5.6654	-7250.41
8.6899	-842.08		9.2451	-2690.99		6.34287	-2994.9		3.14937	-3190.38		2.99513	-3263.96		1.63919	-3283.69														4.37771	-6905.58		6.00727	-7121.04		4.02448	-7179.29		6.20061	-7169.41		4.92743	-7198.23		4.66324	-7201.53		4.48574	-7250.36
6.76092	-837.009		7.90285	-2690.67		5.74502	-2994.78		2.88406	-3190.32		3.17202	-3263.81		2.63088	-3283.66														5.48201	-6904.42		4.17056	-7119.86		4.79155	-7178.93		5.4743	-7169.32		7.94159	-7197.38		5.76422	-7201.5		8.1916	-7250.36
7.94345	-831.71		8.02279	-2690.38		5.57674	-2994.75		3.44431	-3190.21		1.98093	-3263.77		2.4631	-3283.59														4.53489	-6904.27		4.76562	-7119.82		6.98875	-7178.86		6.24328	-7168.55		5.05869	-7197.04		5.61472	-7201.48		5.99527	-7250.32
6.02955	-828.348		8.30686	-2689.7		6.38885	-2994.65		2.57635	-3190.07		3.59567	-3263.77		1.98158	-3283.48														4.32209	-6903.89		4.68882	-7119.81		4.39807	-7178.85		5.34108	-7168.09		6.48948	-7196.92		7.9356	-7201.34		4.57231	-7250.23
6.92397	-827.674		7.30486	-2689.19		5.42473	-2994.57		3.37002	-3189.67		2.71102	-3263.72		2.7103	-3283.46														6.19077	-6901.59		4.80426	-7119.65		5.30738	-7178.45		4.56735	-7167.97		7.33456	-7196.11		6.56737	-7201.34		4.03278	-7249.82
7.07243	-826.09		7.76873	-2689.16		3.70193	-2993.59		2.42818	-3189.43		2.38877	-3263.64		2.36559	-3283.34														4.55577	-6901.4		4.43237	-7119.64		6.14489	-7178.4		7.1482	-7167.92		4.84827	-7195.99		4.45336	-7201.27		4.94136	-7249.5
8.38029	-805.857		7.59478	-2688.2		3.38552	-2993.03		3.17978	-3189.41		2.33092	-3263.51		2.35071	-3283.3														5.73053	-6901.3		6.49227	-7119.27		4.43284	-7177.83		5.05605	-7167.62		4.53788	-7195.73		8.7129	-7201.26		5.89426	-7248.69
5.33014	-805.621		7.61149	-2688.08		5.71629	-2992.75		2.88767	-3189.18		3.24339	-3263.33		2.17721	-3283.26														4.14621	-6901.2		4.36208	-7119.26		4.89325	-7177.27		3.78565	-7167.52		5.22129	-7195.69		8.80083	-7200.89		5.2955	-7248.67
6.66527	-799.054		7.98036	-2687.71		5.32087	-2992.68		3.54354	-3188.83		2.52247	-3263.16		1.81618	-3283.2														4.60837	-6901.15		5.09825	-7119.02		4.77193	-7177.2		4.78722	-7167.39		5.56386	-7195.44		8.27114	-7200.88		5.03458	-7248.41
7.23599	-797.563		7.68621	-2687.58		6.359	-2992.6		3.77432	-3188.78		1.96978	-3263.12		1.5254	-3283.17														5.12483	-6900.79		7.12511	-7118.35		4.75397	-7176.95		5.22295	-7166.11		6.26141	-7195.1		7.23916	-7200.73		5.30652	-7248.21
9.51374	-793.934		8.96918	-2686.49		5.48457	-2992.58		2.03248	-3188.78		2.71523	-3263.03		2.22915	-3283.15														4.28446	-6900.66		4.50445	-7118.23		4.4769	-7176.51		6.60581	-7166.09		7.98745	-7194.84		6.41776	-7200.63		7.22507	-7248.13
8.24305	-791.409		7.8165	-2686.43		6.30262	-2992.29		3.15861	-3188.69		2.51847	-3262.85		1.85984	-3283.12														4.52325	-6900.58		5.65054	-7117.97		4.41249	-7176.4		6.23664	-7165.71		8.35215	-7194.57		6.7941	-7200.31		4.5642	-7248.02
12.2556	-787.49		7.52393	-2686.33		7.32905	-2992.13		3.50831	-3188.27		2.78731	-3262.64		1.77562	-3283.11														5.41015	-6900.43		4.94188	-7117.65		5.36531	-7176.14		3.84386	-7165.26		6.64747	-7194.41		7.28268	-7200.18		3.6059	-7247.52
15.2482	-787.041		7.86221	-2685.98		5.53132	-2991.75		2.23664	-3187.86		2.89498	-3262.6		2.6895	-3283.1														6.46095	-6900.11		5.18476	-7117.21		4.57511	-7175.97		6.04253	-7165.09		4.63092	-7194.14		6.34264	-7200.17		6.36423	-7247.13
9.43314	-785.528		8.61191	-2685.8		5.24808	-2991.56		3.37258	-3187.84		1.44207	-3262.5		2.78279	-3283.04														4.48791	-6899.85		4.9592	-7117.13		5.17348	-7175.92		5.31189	-7164.73		4.7271	-7194.11		6.61367	-7199.72		5.14289	-7246.56
9.81071	-783.471		6.45076	-2685.31		3.42716	-2991.43		2.8511	-3187.67		2.01886	-3262.49		2.53479	-3282.65														5.91149	-6899.8		6.13771	-7116.32		4.20144	-7175.85		5.2038	-7164.7		6.92909	-7193.99		6.64464	-7199.64		4.31256	-7246.55
7.99891	-782.562		6.60518	-2684.33		3.63837	-2991.14		2.90232	-3187.48		2.33506	-3262.46		3.33679	-3282.47														5.41966	-6898.4		5.24916	-7116.29		4.491	-7175.76		4.61811	-7164.44		5.64552	-7193.33		5.40072	-7199.25		4.24753	-7246.14
9.1742	-779.204		7.92329	-2683.97		5.62918	-2990.82		3.29477	-3187.27		2.53756	-3262.43		2.0772	-3282.33														6.60442	-6897.97		6.30981	-7116.13		6.8433	-7175.69		4.5088	-7164.28		6.26723	-7193.32		7.28303	-7199.11		4.67608	-7245.8
10.0832	-774.098		5.94579	-2682.83		4.95039	-2990.56		3.08845	-3187.25		2.30003	-3262.41		1.87179	-3282.31														4.88321	-6897.54		5.28967	-7115.94		5.24956	-7175.21		7.56006	-7164.04		5.29942	-7190.89		6.99439	-7198.97		5.44341	-7245.41
7.5765	-771.946		8.22946	-2682.52		6.40252	-2990.42		2.56374	-3186.52		1.80047	-3262.39		2.97113	-3282.04														4.41637	-6897.27		4.49107	-7115.83		3.6236	-7175.03		6.55319	-7163.5		6.67879	-7190.19		7.04036	-7198.23		5.64954	-7245.4
15.9007	-765.131		6.17978	-2681.7		7.24615	-2990.36		3.33467	-3186.51		2.84974	-3262.28		2.15234	-3282.04														5.0502	-6896.77		4.82203	-7115.53		3.90875	-7174.86		3.74573	-7163.3		7.87296	-7190.14		6.23227	-7198.12		4.83508	-7245.09
8.18584	-760.172		5.94127	-2681.3		6.81128	-2990.19		3.21683	-3186.14		1.88738	-3262.17		2.31597	-3281.89														4.60621	-6895.91		5.43305	-7115.37		5.20179	-7174.38		4.23237	-7163.24		4.38101	-7189.95		5.42337	-7197.4		4.27863	-7244.75
7.38025	-751.214		8.82774	-2681.02		6.857	-2989.95		2.78679	-3185.98		2.38468	-3262.15		2.18781	-3281.85														4.10542	-6895.88		5.33803	-7115.36		5.35845	-7173.56		5.87297	-7163.24		4.78002	-7189.39		7.64889	-7196.83		4.04467	-7244.55
7.42133	-748.863		7.77584	-2680.8		5.72299	-2989.82		2.43278	-3185.96		2.6938	-3261.99		1.96043	-3281.81														6.65692	-6894.96		4.9035	-7115.07		4.6526	-7173.44		5.43799	-7163.18		4.456	-7188.56		5.93886	-7196.69		4.52137	-7244.54
9.10745	-748.321		7.51074	-2680.7		6.07759	-2989.38		3.29099	-3185.88		2.5159	-3261.92		2.44145	-3281.77														4.99334	-6893.29		4.54119	-7114.89		4.10439	-7173.36		4.7059	-7163.13		3.83033	-7188.2		7.57278	-7196.42		3.75292	-7244.42
10.2263	-744.668		5.89385	-2680.57		6.69946	-2988.75		2.74398	-3185.68		2.23253	-3261.92		2.81867	-3281.75														5.01504	-6892.67		5.185	-7114.2		4.28337	-7172.98		6.29734	-7162.92		6.23583	-7188.06		6.35361	-7196.4		5.73	-7244.16
9.04559	-738.198		7.40902	-2680.55		8.14339	-2988.23		3.67748	-3185.29		2.17386	-3261.59		3.07597	-3281.62														5.67954	-6891.95		5.07466	-7113.27		7.27426	-7172.69		4.55859	-7162.89		4.82521	-7187.96		6.49953	-7194.89		5.56118	-7243.64
11.5827	-732.408		7.63245	-2680.2		3.37128	-2988.09		3.51116	-3185.16		1.98491	-3261.44		3.04983	-3281.59														5.42499	-6891.53		4.08116	-7113.23		5.53273	-7172.1		5.61626	-7162.6		5.10707	-7187.52		5.40198	-7194.88		4.47539	-7243.55
11.3673	-730.37		8.01153	-2679.27		7.45126	-2987.87		2.15305	-3185.05		2.20825	-3261.35		3.45691	-3281.58														4.47019	-6891.5		4.25805	-7112.76		5.89167	-7171.87		6.9001	-7162.58		6.40907	-7187.34		7.85636	-7194.77		5.06407	-7243.52
10.6749	-728.296		7.684	-2679.02		5.40027	-2987.79		2.91111	-3184.81		2.72286	-3261.24		1.75801	-3281.49														4.44586	-6891.31		4.67313	-7112.57		4.1167	-7171.73		6.74872	-7162.54		6.93501	-7186.92		7.89545	-7194.63		7.42537	-7243.31
10.1085	-716.612		8.16696	-2678.25		5.87598	-2987.62		2.85384	-3184.74		2.80231	-3261.23		2.9277	-3281.31														5.21355	-6891.1		4.90077	-7112.18		5.17724	-7171.63		5.9318	-7162.54		7.2638	-7186.27		7.79076	-7194.13		4.65866	-7242.91
7.41854	-715.589		7.93916	-2677.09		6.8346	-2987.59		3.19418	-3184.36		2.13249	-3261.07		1.63734	-3281.16														6.20339	-6890.98		4.45632	-7112.15		6.07512	-7171.4		4.19674	-7162.52		5.24402	-7185.46		4.95814	-7194.06		5.8784	-7242.86
7.49057	-711.309		10.3756	-2676.11		5.78234	-2987.39		3.21771	-3184.32		2.55073	-3260.98		2.76136	-3281.03														5.67822	-6890.88		3.69541	-7111.94		8.01123	-7171.17		3.78782	-7161.88		4.45038	-7185.37		5.34097	-7193.31		4.82901	-7242.78
9.52787	-708.946		8.13386	-2675.41		5.80502	-2987.39		3.07664	-3184.23		1.76307	-3260.89		1.5722	-3281														5.14555	-6890.79		3.81462	-7111.74		5.41339	-7171.03		3.62727	-7161.55		7.02757	-7185.11		4.88018	-7193.28		5.15096	-7242.65
9.72081	-706.165		5.45963	-2675.02		7.4225	-2987.16		3.53217	-3184.18		2.77102	-3260.89		2.11463	-3280.66														4.21143	-6890.2		3.87581	-7111.42		4.42613	-7171.02		4.73692	-7161.38		6.71912	-7185.06		7.2871	-7192.16		5.47158	-7242.2
9.66824	-704.479		8.26273	-2674.88		5.2072	-2987.11		3.60977	-3184.11		2.04671	-3260.8		1.80907	-3280.53														4.36404	-6889.45		4.85028	-7111.2		4.46296	-7170.8		4.46583	-7161.14		6.57483	-7184.01		8.68736	-7191.73		4.56438	-7242.13
7.34547	-702.785		9.79729	-2673.95		7.31173	-2987.11		3.3619	-3183.64		2.82894	-3260.73		2.23573	-3280.22														4.80587	-6889.2		5.87343	-7111.18		6.13014	-7170.73		7.00355	-7160.98		5.59423	-7182.75		5.81506	-7190.86		4.81193	-7240.93
9.38897	-701.37		7.65262	-2673.59		7.83196	-2986.99		3.45128	-3183.63		2.96939	-3260.65		2.24839	-3279.69														4.75312	-6888.99		4.38185	-7110.76		7.06279	-7170.21		7.28487	-7160.02		6.25004	-7181.92		5.53945	-7190.64		6.1315	-7240.6
8.29755	-699.825		9.25885	-2672.98		7.42328	-2986.98		2.81329	-3183.48		1.96612	-3260.57		3.21757	-3279.54														5.94966	-6887.51		4.70337	-7110.62		5.31739	-7169.98		3.72828	-7159.81		6.63013	-7181.85		8.39143	-7190.28		5.85084	-7240.55
10.2973	-690.558		7.55014	-2672.9		5.37125	-2986.92		3.26721	-3183.41		3.53246	-3260.16		1.52758	-3279.26														4.78049	-6887.5		4.8933	-7110.47		5.01726	-7169.94		6.07614	-7159.59		7.98956	-7180.84		5.82255	-7189.61		7.11556	-7240.11
7.5821	-685.432		7.82214	-2672.84		5.67848	-2986.59		2.44009	-3183.18		2.4011	-3260.16		2.06889	-3279.01														4.438	-6887.41		5.68388	-7109.44		4.0969	-7169.49		5.34725	-7159.56		7.73694	-7180.8		7.84895	-7189.47		6.67828	-7239.39
8.14539	-682.576		8.30677	-2672.26		5.93011	-2986.51		3.2934	-3183.08		2.87036	-3260.04		2.2636	-3278.85														4.74552	-6887.14		4.52341	-7109.42		4.22472	-7168.82		4.0485	-7159.02		5.44271	-7179.95		6.8519	-7189.3		5.00443	-7239.19
7.76129	-681.711		9.5852	-2671.42		7.69918	-2986.34		3.06192	-3182.95		2.95602	-3260.03		2.08581	-3278.75														4.54799	-6886.67		4.81605	-7109.27		5.21641	-7168.5		3.4116	-7158.84		6.36925	-7179.41		7.60345	-7188.95		7.57061	-7239.06
7.50989	-681.114		7.7569	-2670.62		5.37801	-2986.27		2.46702	-3182.84		2.21434	-3259.98		2.24497	-3278.71														4.6643	-6886.52		4.73094	-7109.05		5.92985	-7168.47		7.11795	-7158.5		6.12209	-7179.14		7.16789	-7188.69		4.95747	-7238.55
10.2349	-675.506		7.98879	-2669.66		6.28773	-2986.2		2.55548	-3182.8		1.93138	-3259.91		2.15859	-3278.36														5.30148	-6886.1		6.50661	-7108.94		4.75585	-7168.46		4.60371	-7158.45		6.45486	-7178.42		4.27775	-7188.17		4.99306	-7238.17
9.51942	-672.247		7.86364	-2669.66		4.99418	-2986.04		2.61121	-3182.79		2.22872	-3259.72		2.29977	-3278.3														5.33722	-6885.74		5.18397	-7108.75		5.94988	-7168.26		7.23215	-7158.36		6.32137	-7178.23		5.02311	-7187.78		7.44569	-7238.14
8.73567	-669.882		7.88107	-2668.64		6.24594	-2985.81		3.23114	-3182.78		1.87509	-3259.7		3.0484	-3278.24														6.30993	-6885.6		3.96672	-7108.57		5.55239	-7168.18		5.43224	-7158.33		6.26505	-7178.06		6.03534	-7187.69		5.93512	-7238.09
7.28903	-669.836		7.18837	-2668.05		5.84124	-2985.62		3.35606	-3182.74		1.81957	-3259.62		2.42014	-3278.03														5.28165	-6883.51		5.59181	-7108.28		4.94723	-7168.04		5.0719	-7157.88		5.74163	-7178.03		6.22651	-7187.69		5.68223	-7238.05
12.62	-659.516		7.73616	-2667.89		5.5808	-2985.58		3.15705	-3182.54		3.49319	-3259.51		2.39536	-3277.71														4.36862	-6882.68		5.79367	-7107.9		3.97356	-7167.75		4.32552	-7157.76		6.71908	-7177.79		7.56336	-7187.52		5.69864	-7237.81
8.86328	-659.134		10.3907	-2665.85		6.13274	-2985.4		2.85107	-3182.14		2.02486	-3259.31		2.24974	-3277.63														5.12778	-6882.67		5.08112	-7107.55		5.50112	-7167.51		5.46652	-7157.63		6.89228	-7177.35		5.43606	-7187.5		5.60449	-7237.25
11.5847	-657.434		8.12392	-2665.78		5.45286	-2985.15		2.96041	-3181.99		2.6565	-3259		1.94342	-3277.62														5.09336	-6882.44		4.34232	-7107.55		4.82337	-7167.41		5.36745	-7156.54		5.85606	-7177.35		6.60858	-7186.68		6.27251	-7237.25
7.93644	-657.197		7.80054	-2665.76		5.7866	-2985.07		3.63969	-3181.96		1.92619	-3258.87		2.22824	-3277.47														6.04168	-6882.34		4.67878	-7107.14		5.11849	-7166.99		6.28375	-7156.32		6.00356	-7177.07		5.81336	-7186.09		4.95069	-7236.69
7.30211	-657.083		7.458	-2665.75		6.38922	-2984.84		2.90344	-3181.79		2.83469	-3258.74		2.05228	-3277.44														4.11919	-6882.07		4.89252	-7106.84		4.48448	-7166.65		4.75176	-7156.31		7.90749	-7176.47		6.37408	-7185.18		5.36749	-7236.68
10.1528	-654.803		10.3911	-2665.53		5.05848	-2984.47		3.1847	-3181.31		2.15537	-3258.55		2.08568	-3277.42														4.17048	-6882.02		4.99862	-7106.79		7.13698	-7166.26		5.24945	-7156.24		5.61281	-7176.4		6.86257	-7185.02		7.71119	-7236.35
8.14664	-647.854		7.15598	-2665.13		6.46485	-2984.37		4.06835	-3181.28		3.20178	-3258.15		3.41557	-3277.39														5.04803	-6881.03		5.58673	-7105.93		5.70262	-7165.71		5.58673	-7156.06		6.53957	-7176.31		5.95006	-7184.93		5.3843	-7236.21
10.3102	-641.877		8.0865	-2665.03		5.67748	-2984.25		3.30998	-3181.01		2.16642	-3258.05		2.02781	-3277.01														5.26707	-6880.25		4.47179	-7105.47		6.30108	-7165.67		7.11614	-7155.8		5.03464	-7176.18		5.97378	-7184.88		5.42728	-7235.72
6.48229	-636.802		10.4766	-2664.67		3.60926	-2984.15		2.87025	-3180.99		2.42649	-3257.89		1.88994	-3276.77														5.31294	-6880		4.52369	-7105.21		5.65435	-7165.62		6.35488	-7155.68		6.47279	-7175.61		7.62764	-7184.69		7.97707	-7235.56
8.88525	-629.618		6.34507	-2664.13		5.72776	-2984.01		1.59129	-3180.97		2.55831	-3257.32		2.41627	-3276.73														4.27486	-6879.25		4.70118	-7105.15		5.34654	-7165.55		6.45304	-7155.58		5.73565	-7175.52		7.6409	-7184.33		5.58816	-7235.36
9.10018	-629.386		7.26472	-2663.47		4.3283	-2984		3.27228	-3180.86		2.36022	-3257.23		2.0064	-3276.32														4.98848	-6877.81		4.78082	-7104.92		5.11644	-7165.51		5.85558	-7155.49		6.72457	-7175.26		7.32908	-7183.9		4.25181	-7234.89
8.18428	-629.14		7.83554	-2663.37		5.53921	-2983.83		2.59273	-3180.78		2.11973	-3257.12		1.89374	-3276.31														4.86183	-6877.73		5.49255	-7104.66		4.50343	-7164.81		4.66453	-7155.41		6.82183	-7175		6.81148	-7183.58		4.16954	-7234.81
14.1285	-621.922		7.59032	-2662.8		5.1813	-2983.78		3.01994	-3180.77		2.04178	-3256.94		3.51282	-3276.18														4.45489	-6877.33		4.01382	-7104.48		4.33061	-7164.72		6.74979	-7155.34		5.59009	-7173.82		6.21134	-7182.91		3.70453	-7234.09
9.5063	-621.662		7.86972	-2662.65		5.936	-2983.73		3.36795	-3180.45		2.81119	-3256.76		2.02014	-3276.15														5.81014	-6875.52		5.49482	-7104.47		5.64513	-7164.64		8.09156	-7155.15		5.81369	-7173.53		7.39673	-7182.88		6.37714	-7233.97
7.77544	-621.507		7.78933	-2662.54		6.35408	-2983.67		3.33643	-3180.45		2.44213	-3256.72		2.66784	-3276														4.2946	-6875.04		5.01058	-7104.44		4.068	-7164.16		4.43701	-7155.14		9.13803	-7173.47		6.30559	-7182.14		4.65369	-7233.92
9.28403	-620.088		8.46263	-2662.14		5.31515	-2983.39		2.26633	-3180.16		3.56477	-3256.48		2.55597	-3275.64														6.3329	-6874.17		5.78026	-7103.9		3.8021	-7164.06		4.78818	-7154.87		7.68583	-7173.2		8.15539	-7181.52		5.52326	-7233.52
9.4213	-617.755		7.48	-2661.64		4.85967	-2983.16		3.69341	-3179.8		2.85652	-3256.46		2.38672	-3275.62														7.48907	-6873.98		5.24239	-7103.72		3.68214	-7164		8.20954	-7154.39		4.47531	-7172.94		5.6203	-7181.48		4.53912	-7231.67
9.0282	-617.622		8.5404	-2661.43		6.41148	-2983.04		3.59726	-3179.46		3.05979	-3256.37		2.36529	-3275.5														4.25226	-6873.87		5.43168	-7103.61		7.45033	-7163.86		4.02539	-7154.26		4.83132	-7172.47		5.02775	-7181.32		4.41439	-7231.55
7.70326	-614.374		7.42816	-2661.07		5.71921	-2982.98		1.93826	-3179.3		2.91171	-3256.21		2.24638	-3275.46														4.88274	-6873.48		4.20762	-7103.38		7.30319	-7163.86		6.43393	-7154.06		8.25531	-7172.41		7.18793	-7181.26		7.7014	-7231.02
14.4553	-613.736		9.83809	-2660.41		6.91244	-2982.95		3.28241	-3179.29		2.78009	-3256.13		1.93784	-3275.44														4.89599	-6873.15		5.50544	-7102.91		5.4162	-7163.64		5.58979	-7153.77		4.80286	-7172.34		8.08435	-7181.18		5.50637	-7230.11
9.85989	-612.994		7.50012	-2660.11		6.025	-2982.69		2.51636	-3178.85		3.3076	-3256.09		1.31497	-3275.04														4.73695	-6872.63		4.2438	-7102.54		5.47499	-7163.63		5.5652	-7153.62		4.78472	-7172.26		8.35955	-7181.16		4.71952	-7229.3
8.24816	-608.194		8.05484	-2659.5		7.7019	-2982.47		2.92135	-3178.85		2.86281	-3256.01		1.83576	-3274.63														5.05624	-6872.1		4.42617	-7101.41		3.74706	-7163.48		6.90113	-7153.6		4.96304	-7172.24		6.62333	-7180.69		4.24901	-7227.98
8.81548	-605.451		8.2716	-2658.92		5.47207	-2982.46		2.59793	-3178.74		2.79143	-3255.86		3.15913	-3274.49														4.01426	-6871.56		4.73335	-7101.01		5.85556	-7163.41		3.82357	-7153.57		6.10458	-7172.01		7.77714	-7180.65		4.83669	-7227.94
8.74541	-602.25		7.68781	-2658.87		6.94964	-2982.31		2.9445	-3178.53		2.44353	-3255.85		2.12647	-3274.49														4.85857	-6871.2		4.8511	-7100.97		5.27423	-7162.48		5.73678	-7153.29		5.75981	-7172		6.00341	-7180.14		6.20081	-7227.89
9.27419	-601.699		7.99347	-2657.82		6.27115	-2982.15		3.27301	-3178.44		2.71589	-3255.61		2.64355	-3274.35														4.34391	-6870.16		5.21863	-7100.68		4.67221	-7162.46		4.18102	-7153.19		5.83262	-7171.95		7.02579	-7180.13		4.98594	-7227.06
7.46496	-600.994		9.52311	-2657.6		7.06917	-2982.09		2.45164	-3178.35		3.1595	-3255.37		2.41391	-3274.32														4.83856	-6870.08		4.58295	-7100.63		4.8823	-7162.45		5.6439	-7152.95		6.5219	-7171.66		6.11885	-7180		3.85241	-7227
13.3803	-600.238		8.0298	-2657.44		4.15711	-2982.04		3.19437	-3178.25		2.83331	-3255.22		2.68378	-3274.3														6.55955	-6869.9		4.91966	-7100.37		4.16349	-7162.22		5.34553	-7152.86		5.93889	-7171.05		6.72575	-7179.9		5.35486	-7226.94
7.74273	-599.631		8.07003	-2656.8		7.76765	-2981.91		3.01199	-3177.77		2.373	-3255.2		2.63269	-3274.26														7.08001	-6869.68		4.42555	-7099.9		4.25118	-7162.14		5.65497	-7152.63		6.17178	-7170.86		7.03795	-7179.9		4.18304	-7226.87
8.21061	-598.357		7.74663	-2655.94		5.20911	-2981.78		3.33795	-3177.66		3.09634	-3254.99		2.50543	-3274.05														4.92806	-6867.94		4.39089	-7099.75		4.6262	-7161.85		4.95493	-7152.38		6.61117	-7170.59		8.31874	-7179.89		7.25006	-7226.76
14.346	-598.014		8.27292	-2655.69		6.96906	-2981.52		3.06122	-3177.51		1.82888	-3254.77		2.30707	-3274.05														3.78943	-6867.91		5.60894	-7099.46		5.16969	-7161.36		4.72862	-7152.32		4.22364	-7169.96		5.47017	-7179.85		4.84941	-7226.5
9.14637	-593.033		6.97831	-2655.08		6.10729	-2980.64		2.92777	-3177.35		2.50559	-3254.74		3.42509	-3273.93														4.71274	-6867.53		6.38061	-7099.46		5.48337	-7161.27		4.98644	-7151.72		8.56839	-7169.58		7.64277	-7179.62		4.90678	-7226.14
9.49006	-588.24		7.82822	-2654.88		5.70444	-2980.24		3.24011	-3177.11		2.14946	-3254.66		2.14439	-3273.92														4.38569	-6866.38		4.9194	-7099.42		4.69367	-7161.07		5.00835	-7151.52		6.51413	-7169.42		5.46077	-7179.27		5.74945	-7225.92
8.14439	-586.197		9.22096	-2654.49		5.779	-2980.22		3.37361	-3176.76		2.09896	-3254.6		2.69714	-3273.83														5.5899	-6865.57		4.84911	-7099.23		4.2243	-7160.75		5.12138	-7150.76		6.36055	-7167.97		3.96471	-7178.61		6.48378	-7225.87
11.7966	-583.216		7.1424	-2654.43		5.8578	-2980.02		3.08495	-3176.73		2.65884	-3254.52		1.82838	-3273.67														5.96831	-6865.54		4.32901	-7098.97		6.21394	-7160.65		7.38588	-7149.98		6.51721	-7167.86		7.2367	-7178.38		4.41432	-7225.2
8.70446	-582.633		8.19499	-2653.38		5.74443	-2979.76		3.39431	-3176.62		2.04906	-3254.2		2.44553	-3273.64														4.1176	-6865.35		4.10873	-7098.92		5.73376	-7160.52		7.34917	-7149.97		9.31614	-7167.37		5.683	-7178.24		4.66702	-7225.1
13.7256	-565.661		8.66594	-2651.08		5.646	-2979.64		4.01324	-3176.6		2.23397	-3253.75		1.88335	-3273.44														6.20645	-6865.02		4.96649	-7098.9		3.88143	-7160.21		7.99858	-7149.82		6.04385	-7167.26		7.03257	-7178		4.66383	-7224.63
7.22826	-564.895		7.70378	-2650.86		7.51994	-2979.62		3.01487	-3176.55		3.15388	-3253.7		1.88853	-3273.41														4.52425	-6864.7		4.12219	-7098.84		5.23446	-7160		7.39544	-7149.72		4.59173	-7167.06		5.70856	-7177.99		5.17946	-7224.33
8.57992	-559.919		7.45182	-2650.81		5.55777	-2979.46		3.47068	-3176.49		2.3982	-3253.43		2.72311	-3273.34														4.03745	-6864.62		4.03637	-7098.79		5.56176	-7159.45		4.84115	-7149.69		5.60415	-7167.02		7.24792	-7177.86		4.95144	-7223.74
6.69019	-550.464		6.77495	-2650.48		5.65559	-2979.28		2.7169	-3176.07		3.129	-3253.31		2.96491	-3273.31														5.10914	-6863.13		4.75302	-7098.76		3.87471	-7159.06		5.27426	-7149.46		4.90852	-7166.6		5.45592	-7176.83		6.16556	-7223.15
8.79872	-543.772		8.13874	-2649.97		5.3662	-2979.06		2.5065	-3175.53		1.95436	-3253.3		2.47817	-3273.27														4.22645	-6862.89		5.01335	-7098.5		3.85518	-7158.51		4.4065	-7149.39		8.44638	-7164.87		4.86591	-7176.66		4.74989	-7223.11
12.0138	-543.762		5.40268	-2649.63		7.70193	-2978.96		3.02824	-3175.49		1.81527	-3252.99		1.93485	-3273.22														4.03268	-6862.81		4.3228	-7098.35		3.89999	-7158.45		7.6081	-7149.08		4.39648	-7164.45		7.49665	-7176.08		6.25514	-7222.95
10.1665	-541.489		8.56936	-2649.59		5.44649	-2978.91		3.12027	-3175.41		1.88496	-3252.89		2.07358	-3273.11														4.57724	-6862.74		4.68954	-7098.21		3.8315	-7158.35		4.43279	-7149.01		8.58692	-7163.5		7.06999	-7176.03		4.6846	-7222.87
7.713	-537.65		9.96967	-2648.33		5.90847	-2978.83		3.2667	-3175.02		2.82372	-3252.64		2.22164	-3273.04														4.51151	-6860.13		5.31804	-7097.64		4.63635	-7158.31		6.28573	-7148.44		4.25635	-7163.47		5.32024	-7175.92		4.33515	-7222.85
7.26837	-532.679		9.47765	-2647.99		7.5479	-2977.92		3.10213	-3174.86		2.60619	-3252.64		2.35059	-3272.82														4.97363	-6860.11		3.97247	-7097.37		4.12878	-7157.47		5.0488	-7148.02		5.74325	-7162.2		6.70797	-7175.84		4.78037	-7222.76
11.0396	-529.954		10.1691	-2647.74		5.62367	-2977.47		3.24395	-3174.77		2.26272	-3252.63		2.32768	-3272.73														5.20493	-6858.46		4.90025	-7097.16		6.18172	-7157.44		5.67973	-7147.99		8.36829	-7161.48		5.99405	-7175.82		4.48466	-7222.22
9.57193	-523.645		10.1884	-2647.23		5.76922	-2977.16		3.33391	-3174.57		1.77666	-3252.42		1.90169	-3272.68														7.27878	-6858.01		5.81996	-7097.14		5.83354	-7156.57		5.49911	-7147.79		4.48473	-7161.33		4.3425	-7175.32		4.1995	-7221.96
17.385	-522.21		7.656	-2647.15		7.33742	-2977.08		3.4571	-3174.51		2.32639	-3252.32		1.9501	-3272.68														3.82702	-6857.28		5.11158	-7097.1		4.58434	-7155.98		4.52938	-7147.76		8.38125	-7161.26		7.67329	-7175.29		5.87843	-7221.81
11.2802	-519.349		7.59369	-2647.08		5.44341	-2976.95		3.62892	-3173.73		2.48018	-3252.19		2.40089	-3272.42														4.62641	-6857.04		6.56722	-7097.02		4.77697	-7155.9		4.77854	-7147.75		5.78724	-7161.12		6.73982	-7175.05		5.15638	-7221.53
9.66229	-519.158		7.89593	-2645.85		5.61126	-2976.44		2.86597	-3173.63		2.30882	-3252.18		2.2055	-3272.04														4.35278	-6856.86		5.58467	-7096.74		5.10631	-7155.77		5.47738	-7147.67		6.10301	-7160.74		7.08766	-7174.92		6.8462	-7221.5
8.45256	-511.979		7.71799	-2644.92		5.1857	-2976.16		3.11257	-3173.39		3.60075	-3251.94		2.37184	-3272.01														4.16856	-6856.58		6.43226	-7096.68		4.76319	-7155.59		5.84989	-7147.44		5.18064	-7160.25		7.18241	-7174.89		4.77719	-7221.27
8.3127	-510.299		8.03468	-2644.86		7.81597	-2976.13		3.18733	-3173.35		2.38562	-3251.54		2.55134	-3271.87														4.5292	-6856.48		5.15449	-7096.34		5.1716	-7155.25		5.85702	-7147.09		7.57232	-7159.98		6.78366	-7174.83		6.63127	-7220.97
9.8967	-508.559		7.57205	-2644.78		5.75711	-2976.07		3.23792	-3172.62		2.76041	-3251.52		2.79337	-3271.6														4.53535	-6856.41		5.54784	-7096.27		4.45821	-7154.63		5.19971	-7147.08		6.01541	-7158.9		4.52836	-7174.12		5.33813	-7220.27
10.2415	-501.175		8.15872	-2644.15		5.66279	-2975.74		3.15171	-3172.42		2.53514	-3251.41		2.09368	-3271.55														5.99639	-6856.3		5.46562	-7095.53		5.35563	-7154.47		4.10383	-7147.06		8.18522	-7158.69		6.85157	-7174.01		5.983	-7220.13
8.96557	-493.716		10.5221	-2643.11		6.35392	-2975.68		3.25408	-3172.33		2.93922	-3251.23		1.56798	-3271.51														4.52185	-6856.12		4.52474	-7095.27		4.88778	-7154.35		4.83006	-7146.36		6.83365	-7158.64		4.15556	-7173.69		4.42405	-7219.89
7.56038	-489.157		7.98312	-2642.61		6.639	-2975.37		2.94823	-3172.3		2.43	-3251.01		2.09696	-3271.42														6.47353	-6855.9		4.33963	-7094.94		4.28676	-7153.69		6.84236	-7146.24		6.71383	-7158.15		6.28074	-7173.2		5.22519	-7218.78
9.82344	-487.268		7.80348	-2642.47		6.009	-2975.28		2.78755	-3172.22		3.23154	-3250.97		2.04499	-3271.12														5.50859	-6855.62		4.33102	-7094.88		3.55938	-7153.39		4.50101	-7145.85		5.83436	-7157.92		5.08266	-7173.1		3.83416	-7218.15
10.5983	-483.46		7.85275	-2642.22		5.85716	-2974.91		3.70481	-3171.91		2.03013	-3250.74		2.23237	-3271.1														5.52714	-6853.96		5.67921	-7094.79		4.95132	-7153.35		7.43245	-7145.17		5.48081	-7157.78		5.8128	-7172.89		4.19901	-7218
8.79768	-482.754		5.48702	-2642.18		6.85783	-2974.76		3.0293	-3171.65		1.6445	-3250.61		2.38557	-3271.01														5.02699	-6853.61		3.63274	-7094.42		4.60884	-7153.26		5.13959	-7144.8		6.27183	-7157.61		6.21238	-7172.76		4.70034	-7217.8
9.24452	-481.429		10.1724	-2641.89		6.81873	-2974.36		3.00186	-3171.61		2.946	-3250.58		1.78416	-3270.8														4.46831	-6851.07		5.03313	-7094.13		3.78985	-7153.21		5.76902	-7144.34		6.58934	-7157.16		4.86992	-7172.73		6.03155	-7217.22
11.453	-475.433		8.4041	-2640.82		5.29292	-2974.34		2.50629	-3171.44		2.72682	-3250.49		2.37021	-3270.55														4.05553	-6850.58		3.6979	-7093.62		5.02166	-7153.21		4.4422	-7144.18		6.06826	-7156.98		6.87642	-7172.45		4.71951	-7216.62
16.92	-473.61		8.36699	-2640.4		6.00066	-2974.3		3.11308	-3171.42		2.30864	-3250.43		2.21887	-3270.16														5.71587	-6849.92		5.51246	-7093.51		6.31968	-7153.01		5.01796	-7144.09		6.01958	-7156.82		7.62351	-7172.41		6.98154	-7216.55
8.50465	-471.345		7.40002	-2639.76		6.3878	-2974.11		3.27849	-3171.06		2.28195	-3250.36		2.30283	-3270.04														4.92688	-6847.28		4.68585	-7093.29		4.38361	-7152.95		5.37939	-7144.07		7.95819	-7156.8		5.54121	-7172.22		5.03516	-7215.85
12.8029	-469.217		7.66671	-2639.66		6.89578	-2973.68		3.09749	-3170.96		2.35847	-3250.17		2.0984	-3269.93														4.72686	-6844.76		4.78833	-7093.24		6.37766	-7152		6.29246	-7143.94		5.27052	-7156.46		6.69328	-7172.18		6.51145	-7215.7
16.4406	-462.09		8.45896	-2639.37		5.85165	-2972.82		3.36999	-3170.82		2.88322	-3250.04		2.05813	-3269.89														4.47067	-6843.56		4.21869	-7093.01		6.39076	-7151.59		5.9099	-7143.61		4.81603	-7156.41		8.20464	-7171.94		7.4091	-7214.99
10.556	-461.138		8.39746	-2638.44		5.38482	-2972.76		3.79251	-3170.75		3.01283	-3249.66		1.51697	-3269.55														5.54875	-6843.15		4.70495	-7092.6		4.91662	-7151.58		5.15763	-7143.23		6.49167	-7156.22		6.61051	-7171.62		7.16005	-7214.93
16.636	-456.647		8.56878	-2638.41		7.42462	-2972.73		2.99554	-3170.41		2.22294	-3249.5		2.06986	-3269.46														4.34551	-6842.33		5.60458	-7092.16		5.05029	-7151.49		5.88433	-7143.13		7.50619	-7156.19		4.87291	-7171.57		6.07432	-7214.36
15.4323	-452.121		8.66142	-2637.55		5.20632	-2972.46		2.98385	-3170.38		2.42103	-3249.21		1.91259	-3269.42														4.40468	-6841.16		4.37225	-7092.16		4.40671	-7151.42		5.45826	-7142.69		4.45214	-7155.84		4.79047	-7171.3		4.78225	-7214.06
7.12697	-437.679		8.13097	-2637.45		7.35014	-2972.31		3.40161	-3170.14		2.54432	-3248.85		3.21714	-3269.4														7.00067	-6841.1		5.99388	-7092		4.91762	-7151.11		5.95848	-7141.97		7.63819	-7155.83		6.97516	-7171.16		4.06186	-7213.41
8.27329	-436.87		9.46448	-2636.57		7.87616	-2972.21		3.16309	-3169.78		2.72288	-3248.82		1.946	-3269.39														4.2657	-6839.92		6.68787	-7091.53		4.69532	-7150.98		4.27211	-7141.64		5.05391	-7155.31		6.84997	-7171.01		6.16016	-7213.19
9.2412	-436.023		9.88798	-2636.05		7.49954	-2972.15		3.25806	-3169.64		3.06407	-3248.82		2.71658	-3269.25														4.81998	-6838.41		4.91082	-7090.66		4.42628	-7150.03		6.78764	-7141.46		6.09748	-7155.22		8.5871	-7170.69		7.47878	-7213.12
9.91782	-425.829		10.3418	-2635.36		7.33579	-2971.94		2.60909	-3169.26		2.77199	-3248.64		1.93279	-3269.25														5.17221	-6837.59		4.88836	-7090.31		5.04944	-7149.72		6.18528	-7141.24		7.09497	-7154.73		6.46922	-7170.43		6.91699	-7212.96
9.84645	-417.888		8.62088	-2634.49		7.1386	-2971.8		2.40713	-3169.17		2.64217	-3248.53		2.12064	-3269.15														5.1698	-6835.42		4.7632	-7090.13		6.28824	-7149.6		4.93161	-7140.97		5.69225	-7154.41		4.01008	-7169.83		4.55966	-7212.67
9.96997	-413.392		7.3306	-2634.11		5.66746	-2971.65		3.15046	-3169.01		1.89874	-3248.39		2.69808	-3269.12														4.62417	-6835.12		6.13981	-7089.99		6.20086	-7149.47		6.64856	-7140.85		7.26391	-7154.4		7.8176	-7169.82		4.17544	-7212.12
10.5132	-405.145		8.27749	-2634.09		5.30871	-2971.62		3.14534	-3168.77		2.59892	-3248.26		1.64379	-3269.08														4.99168	-6833.06		4.68695	-7089.39		5.05042	-7149.02		6.60501	-7140.82		6.96699	-7154.06		7.62536	-7169.53		7.9446	-7211.8
8.63127	-402.29		8.33168	-2634.04		6.4995	-2971.58		3.83815	-3168.38		3.20138	-3248.24		2.12929	-3268.97														3.92071	-6832.13		5.88128	-7088.66		4.78821	-7148.97		3.76605	-7140.38		4.60703	-7153.6		7.19591	-7169.4		5.73945	-7211.74
9.42325	-396.75		5.44474	-2633.5		5.94092	-2971.28		2.4194	-3168.31		2.45885	-3248.06		2.05802	-3268.78														5.02749	-6831.62		4.03244	-7088.54		5.49116	-7148.94		5.36644	-7140.24		7.04202	-7153.15		5.14157	-7168.99		8.07984	-7211.65
10.2114	-393.426		9.35795	-2633.25		5.86781	-2971.03		3.00354	-3168.3		2.47024	-3248.04		2.25481	-3268.74														6.83976	-6831.38		5.55311	-7088.53		4.19838	-7148.9		7.10959	-7139.68		4.57405	-7152.87		4.85348	-7168.77		4.60093	-7210.33
10.1163	-387.428		7.91654	-2632.69		5.26421	-2970.83		3.10947	-3168.09		2.28709	-3248.03		2.05114	-3268.64														4.9242	-6830.74		5.38592	-7088.46		5.11369	-7148.74		4.79971	-7139.6		7.81421	-7152.65		7.02598	-7168.65		5.85033	-7209.68
9.09735	-381.199		5.52451	-2631.17		5.78788	-2970.6		2.88492	-3167.93		3.55507	-3247.96		3.6339	-3268.63														5.30251	-6830.62		7.00427	-7088.23		5.84184	-7148.39		4.58862	-7139.36		5.96911	-7151.74		5.62024	-7168.61		6.58862	-7209.56
11.0089	-366.089		8.05564	-2630.71		6.17974	-2970.57		3.03004	-3167.69		2.3973	-3247.54		3.12945	-3268.49														5.15069	-6830.13		4.72835	-7087.72		5.27252	-7148.24		7.31399	-7139.03		6.19198	-7151.67		4.8515	-7168.37		4.34234	-7209.33
9.44281	-364.757		7.1067	-2630.6		6.94972	-2970.57		3.32438	-3167.62		3.01812	-3247.51		1.97239	-3268.48														4.03673	-6829.72		4.76613	-7087.68		4.77615	-7147.95		5.64855	-7138.94		7.9281	-7151.61		6.9401	-7168.28		6.36708	-7209.31
9.39186	-347.305		5.59363	-2630.53		5.72163	-2970.42		3.09017	-3167.25		2.7325	-3247.47		3.03072	-3268.43														4.5982	-6829.4		5.17373	-7086.91		5.28254	-7147.32		6.93771	-7138.55		5.82758	-7151.22		8.07512	-7168.09		4.7853	-7209.18
7.96858	-346.538		7.63461	-2630.12		6.10634	-2970.38		2.56895	-3167.18		2.06227	-3247.47		2.8511	-3268.35														5.30457	-6827.54		4.6785	-7086.86		4.76746	-7146.79		6.54037	-7138.05		7.93304	-7151.04		8.02499	-7167.93		6.1878	-7208.59
13.7219	-339.025		8.11653	-2630.07		5.8763	-2970.33		3.69407	-3167.13		2.26639	-3247.29		2.56567	-3268.34														4.82633	-6827.51		4.78437	-7086.45		4.74215	-7146.63		6.51688	-7137.48		5.0767	-7150.44		7.78186	-7167.88		6.07778	-7208.45
11.5308	-337.984		7.63018	-2629.77		5.85453	-2969.95		2.82787	-3167.12		3.45389	-3247.26		1.29939	-3267.89														4.27696	-6827.07		6.07703	-7086.4		5.12281	-7146.42		4.59082	-7137.33		7.31503	-7150.24		6.35531	-7167.84		4.51071	-7206.94
6.78937	-336.451		7.83355	-2629.67		5.85383	-2969.82		2.93546	-3167.01		2.43661	-3247.22		2.81421	-3267.84														5.49882	-6826.73		4.78612	-7086.19		5.26003	-7146.27		6.43644	-7137.25		5.13064	-7150.1		5.25916	-7167.61		5.45428	-7206.88
18.5238	-336.398		8.35417	-2629.61		5.05351	-2969.75		3.68366	-3166.5		2.41378	-3247.15		3.34036	-3267.83														4.7953	-6826.48		4.11409	-7086.17		4.85781	-7146.12		6.0973	-7136.88		5.6358	-7148.96		7.28562	-7167.45		5.93521	-7206.8
6.45221	-336.198		9.5497	-2629.34		5.77058	-2969.72		3.49087	-3166.49		2.75717	-3247.09		2.62808	-3267.81														5.2757	-6825.35		5.13472	-7085.85		4.31863	-7145.86		6.20543	-7136.3		5.64971	-7148.73		8.15598	-7167.43		4.10835	-7206.66
7.25199	-333.101		10.7894	-2628.78		5.81094	-2969.61		3.0796	-3166.14		3.58834	-3246.74		3.25143	-3267.62														4.29129	-6825.21		4.58888	-7085.65		5.75054	-7145.81		7.36027	-7135.19		8.04658	-7148.52		6.90634	-7167.42		5.47171	-7206.64
9.86261	-328.302		8.37454	-2627.82		6.21747	-2969.57		3.41577	-3166.08		2.81493	-3246.67		1.79987	-3267.56														4.5354	-6823.03		4.48715	-7084.82		4.51853	-7145.61		5.91101	-7134.85		4.82479	-7148.38		7.77048	-7167.41		5.68987	-7206.09
12.3676	-310.493		8.60343	-2626.87		5.40696	-2969.39		3.09186	-3166.01		2.76704	-3246.32		2.00476	-3267.55														6.76382	-6821.09		5.20178	-7083.69		6.86338	-7145.23		4.17289	-7134.8		6.22228	-7148.15		7.58633	-7167.26		4.24952	-7204.99
15.6993	-309.77		8.23589	-2626.26		7.37997	-2968.92		2.8553	-3165.92		1.72443	-3246.14		1.74822	-3267.54														5.09459	-6821.07		5.08152	-7082.81		5.35216	-7144.95		4.92254	-7134.77		5.21697	-7148.13		6.43186	-7167.2		4.49579	-7204.83
5.77563	-309.314		7.73426	-2625.5		5.43919	-2968.79		3.04031	-3165.89		2.16983	-3245.94		2.10417	-3267.36														4.6435	-6817.54		6.21578	-7082.71		4.68437	-7144.87		5.70235	-7134.18		4.97294	-7148.02		7.64263	-7166.72		4.59698	-7204.66
6.50526	-303.982		10.1153	-2625.37		5.61066	-2968.73		3.18462	-3165.77		2.47331	-3245.9		2.11644	-3267.16														4.26642	-6817.04		4.18667	-7082.53		4.41931	-7143.86		6.49643	-7134.15		5.49968	-7147.87		7.66822	-7166.54		6.54718	-7204.58
11.7248	-301.725		8.74177	-2625.17		7.76143	-2968		3.16373	-3165.76		1.76458	-3245.56		1.88644	-3267.11														6.26521	-6816.58		4.95941	-7082.5		6.997	-7143.67		5.68897	-7133.03		6.70162	-7147.77		7.20531	-7166.1		5.04444	-7204.44
9.62608	-287.769		7.14176	-2624.64		5.74108	-2967.96		3.18798	-3165.69		4.25372	-3245.47		2.04619	-3266.68														3.99038	-6816.44		3.87329	-7082.09		5.84216	-7143.32		4.0622	-7133.02		7.79655	-7147.47		8.42538	-7165.61		5.93882	-7204.37
7.35563	-284.623		5.355	-2624.53		6.01135	-2967.87		3.44137	-3165.48		1.99657	-3245.45		2.0461	-3266.6														4.43569	-6815.72		5.72077	-7081.74		5.54412	-7142.92		7.64587	-7132.92		5.68846	-7147.45		5.47342	-7165.5		5.59997	-7204.13
8.37743	-283.212		7.65299	-2624.45		5.09631	-2967.85		2.78541	-3165.46		2.93918	-3245.44		2.24603	-3266.44														5.5412	-6814.59		4.38661	-7081.58		4.19744	-7142.69		7.32142	-7132.55		6.52117	-7146.73		6.62418	-7165.47		7.002	-7204.08
9.96709	-280.664		9.92499	-2623.97		5.85465	-2967.8		3.02794	-3165.36		2.5771	-3245.19		2.4649	-3266.3														4.84375	-6813.06		4.35859	-7081.41		7.02712	-7142.33		9.0565	-7132.15		7.52	-7146.09		5.659	-7164.47		7.39641	-7203.9
8.83631	-262.49		5.87134	-2623.62		5.25645	-2967.76		1.856	-3165.24		2.13947	-3245.16		2.0346	-3266.01														4.59216	-6812.85		4.93157	-7081.21		4.82729	-7142.27		6.37606	-7132		6.80792	-7145.84		7.67424	-7164.25		7.18861	-7203.75
7.87622	-254.033		7.57951	-2623.53		4.79936	-2967.68		3.49382	-3165.18		1.97847	-3245.06		2.82007	-3265.81														4.6708	-6812.42		6.16635	-7081.17		5.4982	-7142.2		6.57969	-7131.69		5.03687	-7145.72		5.14826	-7163.59		7.43572	-7203.75
12.4617	-252.956		8.19074	-2623.21		11.2138	-2967.08		3.61869	-3165.09		3.7143	-3245.04		2.11464	-3265.72														5.91197	-6812.18		5.7578	-7081.02		4.97882	-7141.4		6.5419	-7131.55		6.35024	-7145.69		7.87083	-7162.78		6.82844	-7203.45
9.9422	-251.82		9.72891	-2623.12		7.26553	-2967.07		2.69165	-3164.53		3.44791	-3244.98		2.59504	-3265.68														5.16419	-6811.9		5.31345	-7080.98		5.43423	-7141.16		5.66259	-7131.05		6.80482	-7145.36		6.86468	-7162.49		4.28291	-7203.06
8.14937	-243.985		8.11653	-2623.09		5.79888	-2966.8		2.93795	-3164.52		3.0322	-3244.98		3.1102	-3265.67														4.10983	-6811.78		5.32853	-7080.78		7.99462	-7140.87		4.27982	-7130.48		6.08655	-7145.13		6.09342	-7162.46		4.42016	-7202.67
8.03292	-242.32		6.95093	-2622.51		7.37673	-2966.5		3.45882	-3164.39		2.1929	-3244.95		3.14265	-3265.63														5.09753	-6810.48		5.59889	-7080.5		4.79728	-7140.79		5.12202	-7130.16		5.77343	-7145.12		6.35888	-7162.16		4.20329	-7202.18
11.5318	-237.529		7.38908	-2622.49		5.98361	-2966.34		3.3095	-3164.18		2.06921	-3244.73		1.92932	-3265.46														6.43517	-6809.55		5.478	-7080.43		5.82427	-7140.36		5.33899	-7129.58		8.12504	-7145.11		7.03297	-7162.02		7.61163	-7201.88
10.1894	-227.633		8.64859	-2621.36		5.95683	-2965.59		3.34482	-3164.17		2.91057	-3244.52		2.04021	-3265.37														6.46856	-6809.23		4.80602	-7079.93		5.45455	-7139.97		5.90644	-7128.76		8.4764	-7145.07		6.66716	-7161.72		6.53351	-7201.87
13.9088	-220.091		7.70943	-2620.82		7.70823	-2965.51		2.7653	-3163.94		1.92335	-3244.51		3.03946	-3265.22														4.26443	-6808.86		5.74228	-7079.87		4.78842	-7139.88		5.85583	-7128.75		6.40305	-7145.02		6.33814	-7161.63		5.14697	-7201.86
15.8069	-218.776		9.93247	-2620.69		7.47936	-2965.35		3.22026	-3163.8		1.94703	-3244.36		2.42628	-3265.2														5.77188	-6808.78		4.09481	-7079.59		4.96888	-7139.85		6.34485	-7128.03		5.61521	-7144.9		6.15976	-7161.35		4.66444	-7201.24
8.37161	-218.575		8.05642	-2619.72		6.39221	-2965.32		3.03776	-3163.79		2.1327	-3244.3		2.54741	-3264.99														5.31774	-6808.43		6.07652	-7079.24		5.45039	-7139.69		4.25722	-7126.93		5.4934	-7144.83		7.17093	-7161.06		4.51687	-7201.09
9.83894	-215.448		7.87492	-2618.75		3.9726	-2965.13		3.41722	-3163.66		2.02103	-3243.93		2.55287	-3264.66														5.61345	-6808.39		3.84377	-7079.23		4.51631	-7139.66		6.27192	-7126.84		5.37605	-7144.78		5.30284	-7160.56		5.84366	-7200.72
12.1337	-215.344		7.76363	-2617.42		7.14161	-2965.12		3.16034	-3163.51		3.46104	-3243.91		3.33557	-3264.54														4.80927	-6807.66		5.01709	-7078.77		4.44964	-7139.58		7.08698	-7126.6		4.6693	-7144.72		6.00485	-7160.33		5.84504	-7200.51
9.30626	-214.326		9.68758	-2617.38		5.51059	-2965.08		2.63412	-3163.47		3.17144	-3243.54		2.8638	-3264.24														4.29245	-6807.64		6.49524	-7078.77		4.41113	-7139.2		6.5306	-7126.58		6.65176	-7144.32		6.35956	-7159.36		6.91486	-7200.36
10.9748	-212.987		7.411	-2616.56		5.7002	-2964.41		3.47393	-3163.32		2.10124	-3243.49		2.68071	-3264.14														4.34665	-6807.46		5.00488	-7077.89		5.58363	-7138.91		6.42712	-7126.29		5.62581	-7144.13		3.80774	-7159.15		7.61679	-7200.15
6.282	-212.904		8.07185	-2615.7		5.70174	-2964.36		3.36705	-3163.12		2.3957	-3243.44		3.21654	-3263.99														8.31539	-6807.12		5.18303	-7077.87		4.7974	-7138.87		6.91384	-7126.12		5.8139	-7143.89		6.56458	-7159.09		3.94963	-7200.04
11.5051	-207.096		7.47202	-2615.33		7.32482	-2964.29		3.40725	-3163.03		2.69752	-3243.43		2.80163	-3263.89														4.60234	-6806.01		5.15179	-7077.47		5.48672	-7138.59		4.43086	-7125.98		6.16341	-7143.82		6.56049	-7158.88		4.23743	-7200.04
9.5773	-201.663		10.0526	-2614.75		5.01196	-2964.27		3.27222	-3162.99		2.20307	-3243.34		2.44687	-3263.76														4.62671	-6805.36		4.81367	-7077.42		4.67384	-7138.53		6.42287	-7125.96		6.12881	-7142.54		7.18092	-7158.86		3.81576	-7200.03
13.6121	-198.287		8.77826	-2613.69		5.59869	-2964.12		2.72313	-3162.92		3.19236	-3243.08		2.0758	-3263.75														5.38045	-6804.86		5.56654	-7077.41		4.80297	-7138.36		3.79627	-7125.73		7.38219	-7142.51		7.38605	-7158.85		7.52714	-7199.88
16.3526	-194.95		7.11196	-2612.87		5.63365	-2963.55		3.15989	-3162.7		1.86272	-3242.87		3.0162	-3263.73														5.53175	-6804.17		4.90731	-7076		5.20437	-7138.16		4.67138	-7125.69		5.83062	-7142.33		5.74462	-7158.58		7.06587	-7199.11
10.9282	-191.797		5.65873	-2612.86		5.96959	-2963.49		3.93405	-3162.49		2.23502	-3242.86		1.60025	-3263.7														5.22797	-6801.86		7.14579	-7075.96		5.06101	-7138.05		5.80745	-7125.61		8.52231	-7141.59		6.06183	-7158.19		4.54765	-7198.68
8.11251	-186.84		7.7432	-2612.86		6.09994	-2963.38		2.92681	-3162.32		2.18185	-3242.82		2.45452	-3263.63														5.11574	-6800.46		6.26905	-7075.83		5.6245	-7137.82		5.60643	-7125.55		7.04424	-7141.58		6.88373	-7157.72		5.53673	-7198.63
9.02841	-183.51		5.60338	-2612.84		5.66546	-2963.06		3.41087	-3162.11		3.07517	-3242.81		3.27764	-3263														6.60494	-6800.26		4.64854	-7075.82		5.40926	-7137.8		4.20381	-7125.02		4.99681	-7141.52		5.29635	-7157.59		5.61244	-7198.56
10.7463	-182.297		7.20937	-2612.64		7.59487	-2962.85		2.77899	-3162.03		3.35016	-3242.59		2.84765	-3262.98														4.99255	-6800.17		3.7531	-7075.8		4.90946	-7137.78		7.13724	-7124.8		6.59218	-7140.81		4.44097	-7157.58		5.44392	-7198.55
17.4289	-179.191		7.60541	-2612.47		5.91766	-2962.79		3.07759	-3161.95		1.90772	-3241.76		1.55344	-3262.88														6.18014	-6798.82		4.61931	-7075.58		4.98253	-7137.17		6.01418	-7124.78		9.75013	-7140.58		4.64859	-7157.51		6.70688	-7198.2
15.9812	-178.167		8.80995	-2612.4		5.10302	-2962.51		3.14844	-3161.73		2.0194	-3241.73		1.96048	-3262.84														4.11945	-6798.76		4.99461	-7074.75		5.87928	-7137.16		4.31473	-7124.63		6.38481	-7140.34		6.8595	-7157.46		3.91917	-7197.98
14.8066	-177.32		8.23402	-2612.33		5.51928	-2962.43		3.81699	-3161.72		3.25381	-3241.66		3.11463	-3262.56														7.16899	-6798.73		5.64766	-7074.67		3.90203	-7137.14		5.55616	-7124.57		6.56953	-7140.05		5.79942	-7157.16		4.55	-7197.7
11.9261	-177.037		8.44081	-2612.2		5.6963	-2962.4		3.41571	-3161.69		3.23702	-3241.6		1.99771	-3262.3														5.6857	-6797.51		4.42124	-7074.62		5.36756	-7136.98		3.96985	-7124.14		7.27053	-7139.7		4.75465	-7156.91		5.18415	-7197.61
14.2556	-172.943		9.48452	-2612.17		7.04043	-2962.37		3.50364	-3161		1.87429	-3241.21		2.32173	-3262.27														4.42404	-6797.09		4.91546	-7073.95		4.78154	-7136.78		5.96104	-7124.12		7.98256	-7139.59		6.88107	-7156.56		5.63956	-7197.36
16.739	-170.524		7.44773	-2612.05		6.31431	-2962.28		2.13339	-3160.97		2.40323	-3241.03		2.30806	-3262.14														4.87939	-6796.29		6.75904	-7073.84		5.05139	-7136.31		4.5386	-7123.54		5.00563	-7139.53		5.20393	-7156.49		5.5863	-7196.32
12.7546	-166.917		5.4063	-2611.96		5.07638	-2962.08		3.1882	-3160.76		2.41444	-3240.99		2.0473	-3262.11														6.14906	-6794.42		4.29306	-7073.59		5.34245	-7136.22		3.80337	-7122.96		6.76491	-7139.47		7.15884	-7156.35		7.22956	-7196.15
11.9033	-163.823		5.65586	-2611.8		7.47072	-2961.92		3.03515	-3160.71		2.6075	-3240.88		2.45467	-3262.05														5.69724	-6793.46		4.82157	-7073.32		5.59005	-7136.18		5.38897	-7122.91		4.37275	-7139.19		7.23669	-7155.27		6.83866	-7196.13
13.0092	-160.351		5.39671	-2611.22		6.04915	-2961.7		2.90763	-3160.15		2.1923	-3240.73		2.35884	-3262.01														5.48176	-6792.49		4.51007	-7072.86		4.92799	-7136.11		5.07112	-7122.68		5.32595	-7139.12		5.83078	-7155.22		7.06378	-7196.03
7.80879	-154.54		6.22062	-2611.13		5.62098	-2961.49		2.27465	-3160.12		2.02668	-3240.72		1.90323	-3261.84														7.22178	-6792.03		4.8327	-7072.65		4.54965	-7135.38		4.51281	-7122.21		6.53266	-7138.98		5.82342	-7155.16		6.7842	-7195.61
8.37974	-154.058		8.01356	-2610.4		5.84053	-2961.09		3.55785	-3159.85		1.69187	-3240.66		2.16159	-3261.76														4.20323	-6791.21		3.98465	-7072.33		5.09044	-7135.16		6.93987	-7122.02		8.43351	-7138.64		5.82432	-7155.15		7.60283	-7195.44
11.0061	-145.3		10.0957	-2610.33		7.63867	-2960.91		2.98266	-3159.84		2.55808	-3240.6		3.12534	-3261.63														4.53338	-6789.72		5.26652	-7071.83		5.18257	-7134.95		5.4258	-7121.68		4.58836	-7138.57		7.24301	-7154.95		6.6772	-7195.43
13.8646	-145.024		9.53976	-2610.03		5.6573	-2960.73		2.95753	-3159.81		2.83025	-3240.58		2.51969	-3261.57														7.20502	-6789.27		5.22271	-7071.61		4.86208	-7134.61		5.50462	-7121.66		6.38288	-7138.4		8.56635	-7154.54		4.94468	-7195.27
12.0999	-136.973		7.63067	-2609.66		4.94786	-2960.36		3.77679	-3159.81		2.61479	-3240.57		2.12622	-3261.07														6.27578	-6787.89		7.57196	-7070.48		4.25118	-7133.93		5.66964	-7121.54		7.69074	-7138.2		6.70186	-7154.4		7.62078	-7195
9.67432	-131.719		6.3586	-2609.07		5.58484	-2960.34		4.86889	-3159.63		1.83541	-3240.57		2.4304	-3261.05														6.30703	-6786.97		3.70762	-7070.21		4.12534	-7133.8		5.51241	-7121.41		6.74491	-7137.98		5.73685	-7154.34		6.39882	-7194.96
12.3097	-131.058		8.69797	-2606.77		4.2061	-2960.33		2.99304	-3159.59		2.75274	-3240.49		1.77181	-3260.81														5.12957	-6785.38		3.86723	-7069.66		6.21036	-7133.57		5.39681	-7120.6		8.976	-7137.88		5.88697	-7154.29		4.61898	-7194.52
8.07314	-122.597		6.92444	-2606.67		6.53332	-2960.2		2.82444	-3159.43		2.86454	-3240.33		2.119	-3260.4														4.37095	-6785.28		4.77853	-7069.66		4.38238	-7133.41		3.57107	-7120.49		6.09626	-7137.51		5.38846	-7154.24		4.72161	-7193.83
13.759	-111.701		9.9859	-2606.65		5.71923	-2960.04		3.05769	-3159.31		3.05099	-3240.24		3.0527	-3260.32														5.46163	-6784.82		5.21873	-7069.46		4.36095	-7133.21		7.29741	-7120.43		5.27434	-7137.45		5.7232	-7154.2		6.78075	-7193.51
13.6754	-110.774		7.48205	-2605.97		5.58293	-2959.74		2.71946	-3159.25		2.50051	-3240.18		2.52154	-3260.08														4.532	-6784.82		4.32504	-7069.23		4.99253	-7132.51		4.76189	-7120.06		4.40184	-7137.19		5.6389	-7154.05		6.91345	-7193.16
9.91663	-105.814		8.3149	-2605.43		5.77493	-2959.5		3.16209	-3159.22		2.23073	-3240.16		1.86063	-3259.99														5.78264	-6784.76		5.7313	-7069.08		6.80054	-7132.06		4.70115	-7120		7.1984	-7136.96		7.39455	-7153.92		6.15156	-7192.73
13.2954	-105.193		5.60142	-2605.11		4.87206	-2959.43		3.94195	-3159.08		2.12352	-3239.96		2.46918	-3259.86														4.75554	-6784.61		4.07644	-7068.85		5.61126	-7131.97		5.13684	-7119.26		6.08347	-7136.81		6.32827	-7153.73		6.24087	-7192.46
16.3176	-100.307		9.41978	-2605.06		5.91171	-2959.1		2.17419	-3159.07		2.30146	-3239.78		3.24814	-3259.78														4.32624	-6783.23		5.279	-7068.56		4.82075	-7131.46		6.80549	-7118.92		7.36483	-7136.66		6.68115	-7153.25		5.9383	-7192.16
7.8174	-92.564		7.40679	-2604.76		5.69116	-2958.97		3.10972	-3158.98		2.94597	-3239.73		1.74226	-3259.66														4.0423	-6783.2		5.00076	-7068.34		4.66327	-7131.14		4.98512	-7118.61		9.06556	-7135.38		5.38052	-7153.12		4.66344	-7192.11
14.1592	-92.061		9.56658	-2604.57		6.01841	-2958.94		3.16788	-3158.96		2.35598	-3239.66		2.33055	-3259.66														4.23819	-6782.88		3.5456	-7068.2		5.50247	-7130.62		5.43198	-7118.18		4.38699	-7134.98		5.8022	-7152.73		6.12839	-7191.61
11.6252	-81.025		8.1833	-2604.2		5.17612	-2958.94		3.13837	-3158.63		1.64657	-3239.64		1.93078	-3259.59														5.86044	-6782.86		5.76856	-7068.13		5.1015	-7130.31		6.90784	-7118.12		8.18866	-7134.56		5.90217	-7152.58		6.54162	-7191
10.8058	-79.875		8.00682	-2603.3		4.07707	-2958.89		2.91845	-3158.44		2.28365	-3239.3		2.3065	-3259.49														5.46394	-6781.73		4.3023	-7068.1		5.27722	-7130.3		5.15661	-7118		4.83003	-7134.47		7.2117	-7152.34		4.99719	-7190.77
7.1684	-63.884		7.3857	-2603.21		6.19605	-2958.79		2.7671	-3158.43		2.8426	-3239.28		1.79927	-3259.45														6.39961	-6780.34		4.36301	-7067.94		4.51847	-7130.12		5.70437	-7117.95		7.78057	-7134.39		5.12216	-7152.24		4.46159	-7190.4
6.58927	-59.198		11.1007	-2603.2		5.79177	-2958.75		3.04256	-3158.26		1.97536	-3238.78		2.57262	-3259.34														4.86223	-6780.27		4.79385	-7067.16		4.50081	-7129.92		4.84278	-7117.84		4.47564	-7133.71		6.47444	-7151.81		5.46747	-7189.97
9.52127	-58.804		7.7501	-2602.96		7.62481	-2958.66		3.26772	-3158.05		3.15459	-3238.67		1.83407	-3259.18														6.32155	-6780.24		3.8472	-7066.82		5.46947	-7129.85		4.11078	-7117.77		3.94879	-7133.48		6.2888	-7151.22		5.51143	-7189.63
12.0076	-55.101		8.14151	-2602.89		5.81909	-2958.34		3.55847	-3157.95		2.12463	-3238.51		3.16024	-3259.02														4.37243	-6779.69		4.32037	-7066.51		4.61121	-7129.26		6.04538	-7117.71		4.44258	-7133.27		5.69415	-7150.86		6.17342	-7189.5
7.76178	-54.8		8.79282	-2602.78		4.37724	-2958.15		3.01635	-3157.75		1.71538	-3238.41		2.70221	-3258.96														5.53263	-6777.53		4.49365	-7065.95		4.78894	-7129.05		4.79688	-7117.52		4.95095	-7133		6.90522	-7150.66		4.61175	-7189.03
8.67615	-54.091		8.04015	-2602.44		6.00519	-2957.91		3.4111	-3157.45		2.3103	-3238.21		2.30001	-3258.87														4.9469	-6775.91		4.18466	-7065.55		7.01393	-7128.65		4.70579	-7117.48		6.35502	-7132.94		6.79392	-7150.28		6.73153	-7188.26
8.2777	-54.041		5.41911	-2600.76		6.49276	-2957.53		2.68628	-3157.18		3.28546	-3237.92		1.5534	-3258.56														4.99597	-6773.81		5.18828	-7064.61		3.94076	-7128.56		5.00629	-7117.44		6.69134	-7132.47		7.81708	-7150.27		4.64668	-7188.17
10.0983	-48.403		7.85091	-2600.69		5.47265	-2957.49		4.04403	-3156.97		1.86658	-3237.54		1.97237	-3258.52														4.73512	-6773.35		4.09378	-7064.56		6.57059	-7128.07		3.60215	-7116.98		7.24365	-7131.72		5.34456	-7150.27		6.09944	-7187.81
11.1514	-35.754		10.3765	-2597.91		5.55383	-2957.36		3.28459	-3156.92		1.98693	-3237.5		2.46612	-3258.51														3.82619	-6771.81		5.47345	-7064.41		4.51533	-7127.96		4.93207	-7116.28		5.91579	-7131.49		8.00201	-7149.9		6.34442	-7187.43
10.1512	-35.717		8.33217	-2597.91		7.38642	-2957.06		4.27096	-3156.91		1.57657	-3237.06		3.25147	-3258.35														4.86553	-6771.06		4.02831	-7064.17		4.53309	-7127.34		5.88007	-7115.59		6.08289	-7130.22		5.49133	-7149.81		6.58562	-7186.89
9.23222	-34.334		8.05901	-2597.89		6.45993	-2957.04		2.47616	-3156.88		1.89293	-3236.88		1.85088	-3258.26														4.0925	-6770.94		5.5461	-7063.81		4.32004	-7126.98		5.6447	-7114.73		6.26969	-7129.31		4.85673	-7149.6		6.56572	-7186.69
7.97371	-31.543		9.23939	-2597.56		6.01741	-2956.69		2.84213	-3156.75		2.1923	-3236.85		2.40804	-3258.15														3.82274	-6770.76		4.68126	-7063.39		5.95865	-7126.92		5.8796	-7114.28		7.9214	-7129.24		6.73188	-7149.56		7.05733	-7186.51
11.6559	-22.297		6.46866	-2597.27		5.9204	-2956.66		5.14969	-3155.78		2.37106	-3236.5		2.02335	-3258.05														5.17667	-6770.69		6.50776	-7063.37		4.41315	-7126.55		6.62934	-7112.92		7.28006	-7129.22		8.11081	-7149.32		6.5981	-7186.45
9.64334	-21.136		9.88255	-2595.18		5.3952	-2956.43		2.76029	-3155.7		2.05027	-3236.18		2.34852	-3257.97														6.03889	-6769.36		4.54078	-7063.24		4.97477	-7126.41		6.29197	-7112.85		5.87734	-7128.34		7.16962	-7149.27		5.25864	-7186.17
8.79996	-21.099		7.92473	-2594.59		6.07483	-2955.36		3.08603	-3155.67		1.87519	-3236.13		1.82017	-3257.89														4.51063	-6769.27		3.92073	-7063.19		5.13966	-7126.23		3.82796	-7112.26		7.41981	-7128.13		5.06199	-7148.91		6.4702	-7185.79
8.96591	-20.258		9.71929	-2594		5.62116	-2955.31		3.54792	-3155.29		1.8785	-3236.03		2.33401	-3257.58														4.63994	-6769.15		6.61979	-7063.03		5.27932	-7126.15		6.41001	-7111.95		5.62976	-7128.12		6.82265	-7148.61		6.39009	-7185.37
8.70887	-11.592		10.0351	-2593.68		5.54738	-2955.2		3.30454	-3155.17		2.59609	-3236		2.1154	-3256.83														5.46136	-6768.99		5.92422	-7062.84		5.10898	-7125.29		6.00289	-7111.8		4.04935	-7127.96		4.82388	-7147.66		6.08697	-7184.95
15.6448	-8.17		7.02758	-2593.2		5.97909	-2955.06		3.56217	-3154.96		2.0677	-3235.73		2.63695	-3256.4														4.06616	-6768.9		4.28122	-7062.54		4.93416	-7125.27		6.15458	-7111.53		5.72958	-7127.41		4.68118	-7146.69		5.74913	-7183.8
7.33575	-5.17		7.6183	-2592.85		5.81587	-2954.92		2.95065	-3154.88		2.18108	-3235.73		2.33456	-3256.37														5.82254	-6768.73		4.65216	-7061.85		3.85988	-7124.52		3.37278	-7111.45		4.57006	-7127.2		7.83894	-7146.14		5.35821	-7183.77
16.1575	1.805		7.01928	-2592.23		6.03807	-2954.43		3.21697	-3154.7		2.49901	-3235.61		3.15418	-3256.3														4.33663	-6768.38		4.70495	-7061.69		7.10371	-7123.84		4.97132	-7111.01		5.59977	-7126.85		6.18362	-7145.69		4.86741	-7183.73
7.1929	2.132		9.90988	-2592.15		5.05154	-2954.4		3.41729	-3154.64		3.04303	-3235.56		2.53282	-3256.29														5.2886	-6767.87		4.92829	-7061.64		4.45399	-7123.78		5.36002	-7111		5.25553	-7126.74		7.65078	-7145.12		4.58127	-7183.16
7.79534	3.934		9.88986	-2592.01		6.12719	-2954		3.18768	-3154.33		1.72589	-3235.53		1.6798	-3256.23														4.51568	-6767.56		4.76105	-7061.22		4.93845	-7123.68		7.37367	-7110.73		4.49373	-7126.14		6.04396	-7144.91		5.37114	-7183.11
15.4757	11.068		9.24611	-2590.85		7.18359	-2953.69		2.79377	-3154.22		2.99672	-3235.43		3.49539	-3256.16														4.59179	-6767.32		5.56974	-7060.85		7.36651	-7123.45		6.70943	-7110.27		5.66074	-7125.79		5.39595	-7143.33		5.05702	-7182.89
17.4898	15.725		5.34056	-2590.53		5.93303	-2953.06		3.20245	-3153.87		1.69806	-3235.34		2.03456	-3256.01														4.43027	-6767.19		4.32312	-7059.5		4.56777	-7122.83		6.86393	-7110.19		6.45297	-7125.33		6.81605	-7143.07		5.41223	-7182.36
7.84556	15.913		8.31017	-2590.28		5.35509	-2953.05		2.28909	-3153.79		2.01434	-3235.34		3.05909	-3256														6.42473	-6765.56		5.69912	-7059.24		5.44345	-7122.65		6.29148	-7110.1		4.14317	-7125.08		7.70413	-7142.74		7.53595	-7182.16
14.0535	20.134		7.54981	-2590.28		5.18168	-2953		3.7838	-3153.64		2.63416	-3235.21		1.78639	-3255.85														4.60429	-6765.55		5.36506	-7059.22		5.97458	-7122.21		4.87027	-7109.98		5.83751	-7124.79		5.55292	-7142.54		7.15208	-7181.5
15.367	36.189		9.40318	-2589.71		4.85297	-2952.62		3.17717	-3153.42		3.20883	-3235.21		2.04556	-3255.8														4.72827	-6762.7		5.13472	-7059.02		5.90875	-7121.88		4.81868	-7109.76		5.33248	-7124.61		4.89901	-7142.19		5.35623	-7181.49
11.2594	36.694		8.22299	-2589.31		5.64277	-2952.47		2.9985	-3153.32		2.06786	-3234.97		2.19479	-3255.67														5.46331	-6762.06		5.91085	-7058.95		5.39827	-7121.21		4.33363	-7109.51		7.61178	-7124.55		3.97517	-7142.12		4.02357	-7181.14
14.0955	45.835		8.54978	-2588.27		6.03512	-2952.24		3.30526	-3153.26		1.67195	-3234.91		3.48338	-3255.57														4.7974	-6761.66		5.04546	-7058.58		4.77338	-7121.01		7.58686	-7108.88		5.39217	-7124.49		7.34347	-7142.07		7.2843	-7181.12
8.09405	46.042		7.62332	-2587.33		6.05352	-2952.17		3.27609	-3153.11		1.91023	-3234.82		1.93231	-3255.38														4.78363	-6760.63		4.74889	-7058.53		4.84692	-7120.82		5.52412	-7108.83		5.79769	-7124.41		5.96368	-7142.02		6.47278	-7180.88
11.0968	52.437		9.88371	-2587.03		5.47125	-2951.83		3.16586	-3153.09		2.08879	-3234.71		2.90191	-3255.21														4.45411	-6760.23		4.69437	-7058.23		4.15183	-7120.64		4.59571	-7108.5		6.35431	-7124.29		6.35915	-7141.84		4.15988	-7180.79
15.7794	52.972		7.409	-2586.98		7.0573	-2951.47		2.86431	-3153.01		2.39052	-3234.64		2.08131	-3255.11														4.26303	-6759.4		4.47345	-7057.98		4.9261	-7120.31		5.68052	-7108.15		8.02174	-7123.51		7.07218	-7141.65		4.63346	-7180.71
9.20208	55.723		8.14735	-2586.84		7.36388	-2951.04		3.11899	-3152.97		2.42272	-3234.56		1.90608	-3255.1														6.00181	-6756.33		5.13222	-7056.81		4.81729	-7120.24		7.27492	-7107.67		5.8975	-7123.2		8.18886	-7141.61		4.73726	-7180.39
10.5498	74.138		7.16432	-2585.66		7.44376	-2951.01		3.10244	-3152.88		3.45314	-3234.56		1.49882	-3254.93														5.17338	-6755.72		3.78907	-7056.69		4.54851	-7119.94		5.24514	-7107.56		7.20811	-7123.01		7.22763	-7140.78		7.18504	-7179.85
9.86713	75.501		9.51435	-2585.41		5.49967	-2950.58		3.54274	-3152.8		2.68304	-3234.44		3.21599	-3254.87														6.31206	-6755.06		5.61793	-7056.61		5.32351	-7119.54		6.00009	-7107.39		4.97748	-7122.83		4.98273	-7140.67		7.50254	-7179.71
8.69828	75.979		5.48518	-2584.95		4.25922	-2950.46		2.9701	-3152.15		2.17656	-3234.39		3.15934	-3254.79														5.62487	-6755.04		4.43227	-7056.5		6.28351	-7119.29		5.92135	-7106.76		5.99599	-7122.56		7.21679	-7140.59		7.56128	-7179.59
12.7498	79.92		8.51416	-2584.74		7.67016	-2950.28		4.10907	-3151.99		2.46907	-3234.3		1.61464	-3254.36														4.31962	-6753.39		5.27308	-7055.92		5.30378	-7119.09		4.62491	-7106.76		6.9253	-7122.28		6.9829	-7140.2		7.24434	-7179.43
6.31699	80.523		7.69108	-2584.09		7.54136	-2950.28		3.77939	-3151.53		1.49512	-3233.72		2.59581	-3254.23														5.05304	-6752.16		5.9699	-7055.55		5.73102	-7118.47		5.69863	-7106.42		5.41256	-7122.26		6.3087	-7139.85		6.92466	-7178.09
11.2372	81.126		7.69147	-2584.03		5.18684	-2949.79		3.0199	-3151.48		2.60411	-3233.66		2.1495	-3254.11														6.81282	-6750.73		5.45367	-7055.49		5.18079	-7118.19		5.12254	-7105.83		6.92233	-7122.04		4.84317	-7139.67		4.51804	-7178.09
12.5276	92.411		8.66879	-2583.66		5.6423	-2949.74		2.85375	-3151.44		2.96525	-3233.66		2.72852	-3253.48														4.3819	-6747.61		4.28588	-7055.27		5.56241	-7118.01		6.58884	-7105.07		8.45724	-7121.7		6.1285	-7139.25		4.06696	-7178.01
9.64076	92.628		8.08292	-2583.01		4.74317	-2949.72		3.29353	-3151.43		1.9847	-3233.66		2.30911	-3253.44														4.90789	-6746.93		4.38193	-7054.61		4.46233	-7117.63		4.72572	-7105.01		6.34374	-7121.51		5.89804	-7139.17		4.54191	-7177.72
8.34998	92.814		8.57478	-2582.77		5.07514	-2949.19		3.42633	-3150.9		2.54409	-3233.52		2.24324	-3253.38														6.81977	-6745.68		7.5959	-7054.19		5.18024	-7117.41		6.79436	-7104.99		5.41114	-7121.5		7.18771	-7138.87		4.11241	-7177.48
10.3365	100.299		8.99805	-2581.79		5.28967	-2949.06		3.68669	-3150.74		2.08332	-3233.51		3.01735	-3253.37														5.20703	-6744.87		5.95286	-7053.92		4.3359	-7116.54		5.99339	-7104.85		5.81553	-7121.31		7.16405	-7138.86		6.83102	-7177.34
17.9501	102.572		8.56662	-2581.74		4.93021	-2949.04		2.78157	-3150.34		3.67027	-3233.34		2.38959	-3253.22														5.09858	-6744.5		5.77806	-7053.89		3.97017	-7116.31		6.11613	-7104.84		4.54857	-7121.24		6.02049	-7138.84		7.1918	-7177.32
12.502	107.503		7.60318	-2581.72		3.73118	-2948.91		3.16048	-3150.23		2.87405	-3233.18		2.68026	-3253.01														4.16026	-6743.91		3.78728	-7053.09		5.61699	-7116.27		8.20905	-7104.64		7.32824	-7121.23		5.41299	-7138.75		4.81891	-7177.21
12.5493	121.919		7.80179	-2579.57		5.0632	-2948.6		3.36177	-3150.15		2.64814	-3233.07		2.00321	-3253.01														4.469	-6743.06		4.05442	-7052.91		4.24996	-7116.11		6.73375	-7104.55		6.77207	-7121.08		5.5615	-7138.66		4.67965	-7176.86
7.37755	131.659		4.62471	-2579.12		4.12202	-2948.24		3.3582	-3150.05		2.62885	-3232.77		1.967	-3252.65														4.52842	-6740.83		5.20645	-7052.91		4.90607	-7115.71		4.97971	-7104.35		7.27529	-7121.07		7.40475	-7138.65		5.09066	-7176.15
8.58678	135.152		8.16407	-2578.3		5.40449	-2947.88		3.37675	-3149.52		2.46178	-3232.48		2.09819	-3252.58														4.60253	-6738.51		5.49471	-7052.74		6.44145	-7115.47		7.49839	-7104.28		5.1453	-7120.9		4.4873	-7138.31		5.38103	-7175.81
10.2304	142.082		8.81486	-2577.68		11.2862	-2947.14		3.20073	-3149.27		2.94375	-3232.46		2.28285	-3252.54														4.84405	-6738.26		4.42048	-7052.51		4.60948	-7115.33		8.50858	-7103.01		5.66554	-7120.58		8.25461	-7138.12		5.51238	-7175.7
14.9657	151.113		7.7039	-2577.65		5.50613	-2946.97		3.41979	-3149.02		2.59039	-3232.13		1.80806	-3252.54														4.38637	-6737.6		4.55377	-7052.4		4.32929	-7115.3		4.70291	-7102.99		7.45101	-7120.14		6.39953	-7137.85		6.71667	-7175.58
15.9134	153.832		9.06298	-2577.56		7.43887	-2946.78		2.77751	-3148.74		2.39082	-3232.11		1.73266	-3252.47														5.7407	-6737.52		6.33463	-7052.34		6.53208	-7115.26		5.88817	-7102.66		6.23067	-7119.64		6.05094	-7137.72		7.02244	-7175.29
7.24551	156.063		5.47725	-2577.18		5.90167	-2946.62		3.86608	-3148.69		1.9904	-3232.09		1.83504	-3252.25														5.05557	-6736.38		5.22823	-7052.02		5.58528	-7115.24		4.67662	-7102.49		7.76166	-7119.44		5.20747	-7137.57		5.59344	-7174.68
13.5107	157.625		10.1876	-2576.89		5.60024	-2946.01		3.62969	-3148.68		2.55577	-3231.89		2.08732	-3251.96														4.13561	-6735.66		5.20787	-7051.78		5.29166	-7115.14		5.29875	-7102.27		7.94775	-7119.33		8.19043	-7137.26		5.60122	-7174.46
9.3131	159.709		9.94118	-2576.57		5.53176	-2945.73		2.7897	-3148.52		1.58914	-3231.86		1.42236	-3251.95														4.78193	-6735.4		4.80889	-7051.36		4.71716	-7114.84		6.31834	-7102.22		4.92127	-7119.05		7.18945	-7137.02		5.4573	-7174.31
10.4451	167.953		7.309	-2575.64		6.03054	-2945.71		3.18191	-3148.44		3.448	-3231.84		2.20857	-3251.94														5.46573	-6735.27		4.7911	-7051.32		5.07882	-7114.83		4.29572	-7102.16		6.38312	-7117.87		8.43176	-7136.94		4.48179	-7173.95
9.11454	171.427		6.42016	-2575.48		6.13064	-2945.45		2.73065	-3148.44		2.58011	-3231.81		3.29517	-3251.74														4.25825	-6734.48		4.9281	-7051.02		4.94038	-7114.37		5.07184	-7101.58		5.78589	-7117.04		5.93056	-7136.92		6.62037	-7173.87
8.73043	178.598		9.97151	-2574.87		7.48201	-2944.98		2.95905	-3147.85		1.93497	-3231.67		2.18468	-3251.65														4.9947	-6733.07		4.7462	-7050.79		4.33391	-7114.11		5.5242	-7101.44		6.61622	-7116.99		5.94898	-7136.83		3.60368	-7173.51
17.4698	179.913		10.2742	-2574.7		5.44618	-2944.9		3.72063	-3147.7		2.69166	-3231.58		3.44276	-3251.49														4.92567	-6730.69		4.49325	-7050.66		5.94853	-7113.56		6.6951	-7101.42		8.15142	-7116.95		7.01254	-7136.63		7.02961	-7172.88
10.8406	182.724		8.0451	-2573.81		5.38853	-2944.62		3.04362	-3147.68		3.08659	-3231.49		2.08507	-3251.25														6.03041	-6730.41		4.35455	-7050.6		4.46179	-7113.4		6.61857	-7101.21		6.20121	-7115.5		5.06273	-7136.62		6.88861	-7172.69
15.8611	188.265		7.69842	-2572.41		6.05794	-2944.35		2.99552	-3147.52		3.00571	-3231.29		2.73815	-3251.21														4.72937	-6730.3		5.25669	-7049.85		5.70901	-7112.29		4.87306	-7101.1		5.22779	-7115.47		5.70281	-7135.94		4.27283	-7172.2
8.81542	194.044		7.26572	-2572.08		6.02562	-2943.91		2.63531	-3147.11		3.1804	-3231.26		2.0054	-3251.18														4.03266	-6729.31		4.41583	-7049.62		5.98285	-7111.63		5.89968	-7100.92		6.03734	-7115.47		6.69735	-7135.86		6.44734	-7171.76
10.8962	198.96		10.2919	-2571.34		3.67354	-2943.7		3.55296	-3147.09		2.19396	-3231.13		2.21126	-3250.74														5.3999	-6728.54		5.34416	-7049.29		4.21184	-7110.97		5.17859	-7100.7		6.17421	-7115.35		6.5183	-7135.53		6.21361	-7171.71
9.30885	199.029		7.42645	-2570.69		11.7458	-2943.67		1.95669	-3146.46		1.88308	-3230.93		1.35582	-3250.58														5.4919	-6727.75		4.28987	-7049.27		4.24813	-7110.52		6.80166	-7100.61		7.16634	-7115.25		7.96182	-7135.51		6.55175	-7171.49
17.7018	203.564		6.67745	-2570.63		5.78598	-2943.33		2.81125	-3146.29		2.71028	-3230.55		2.15654	-3250.41														4.43012	-6727.64		5.59209	-7048.86		5.60551	-7110.4		4.63876	-7100.51		6.49137	-7115.13		5.58077	-7135.22		6.148	-7171.35
11.8732	207.308		8.13591	-2570.58		5.71787	-2942.96		3.4763	-3146.11		3.18114	-3230.45		3.26637	-3250.39														3.88375	-6727.42		4.36551	-7048.32		5.68363	-7110.33		4.84461	-7100.46		7.94314	-7115.12		4.97821	-7135.09		6.71514	-7171.09
9.39161	222.382		9.92244	-2568.61		5.97051	-2942.32		3.32335	-3145.56		2.10092	-3230.43		2.96103	-3249.99														4.18161	-6725.72		5.48302	-7048.05		5.85781	-7110.31		5.76387	-7100.12		4.84388	-7115.05		7.90776	-7133.73		6.18995	-7171
12.939	224.618		9.84084	-2568.48		5.18061	-2942.25		3.29746	-3145.53		3.09222	-3230.22		2.11504	-3249.82														6.37623	-6725.45		4.85265	-7047.86		4.78664	-7110.01		6.06135	-7099.8		5.2997	-7114.21		6.03134	-7133.24		6.22673	-7170.49
8.63618	228.03		5.70381	-2568.14		6.97698	-2942.17		2.36832	-3145.47		3.26846	-3229.55		2.51928	-3249.62														5.50401	-6724.79		5.13488	-7047.39		4.34846	-7108.98		6.96704	-7099.8		6.18767	-7114.02		6.45012	-7132.05		6.74401	-7170.43
8.76079	231.888		7.33585	-2568.09		4.79587	-2941.82		2.96243	-3145.41		1.78069	-3229.19		3.18897	-3249.42														5.21957	-6724.54		5.73277	-7047.19		4.87911	-7108.55		5.58892	-7099.09		6.17724	-7113.76		6.42552	-7132.02		5.51926	-7169.83
14.7059	241.346		4.72257	-2568.05		3.99314	-2941.8		2.7041	-3145.28		2.60471	-3228.97		2.88566	-3249.39														6.01683	-6724.45		4.86076	-7046.77		4.16294	-7108.41		4.75958	-7098.17		5.95523	-7113.7		5.66739	-7131.89		6.27496	-7169.51
9.97514	248.252		7.40203	-2567.65		6.06339	-2941.56		4.06304	-3144.93		2.09406	-3228.91		2.46611	-3249.14														7.3068	-6724.23		4.68385	-7046.72		5.25898	-7108.37		5.28566	-7097.85		4.92009	-7113.64		7.23153	-7131.74		6.46542	-7169.49
11.4859	260.497		6.5541	-2567.14		5.48903	-2941.16		4.19274	-3144.89		3.36604	-3228.87		3.14209	-3248.97														4.97503	-6723.9		4.35162	-7046.48		3.70059	-7108.31		5.66095	-7097.29		7.87049	-7112.39		5.78585	-7131.38		5.76234	-7169.25
8.05611	268.373		8.73561	-2567.05		7.20586	-2940.97		3.04025	-3144.78		2.31268	-3228.73		1.43784	-3248.57														4.13353	-6719.17		5.78122	-7046.41		6.30626	-7107.68		5.17757	-7097.26		5.73288	-7111.79		7.86375	-7131.31		6.79519	-7169.18
7.10531	271.489		4.9051	-2566.72		5.64007	-2940.23		3.03088	-3144.74		2.68785	-3228.6		2.02436	-3248.53														5.89522	-6718.77		4.90243	-7046.36		4.00085	-7107.45		4.99112	-7097.24		5.55137	-7111.77		5.32516	-7130.23		4.69633	-7168.95
8.60881	274.529		5.40825	-2565.38		7.64514	-2940.22		2.91219	-3144.72		3.38121	-3228.31		3.40766	-3248.53														4.32745	-6717.16		4.74527	-7045.01		3.98057	-7107.14		5.61682	-7097.13		6.81524	-7111.51		5.35952	-7129.94		6.11218	-7168.95
7.16005	278.775		9.61091	-2565.26		6.29274	-2940.16		3.16804	-3144.07		2.30515	-3228.14		3.31172	-3248.35														5.97612	-6716.82		4.70718	-7044.96		6.81458	-7106.99		5.46543	-7095.56		6.64443	-7110.25		6.14965	-7129.63		6.45965	-7168.77
13.2121	281.324		7.33574	-2562.83		6.50541	-2939.91		3.61945	-3143.88		2.17307	-3228.01		3.60448	-3248.26														5.87823	-6716.76		4.02556	-7044.85		4.79458	-7106.9		5.8717	-7095.44		7.33745	-7110.03		6.71953	-7129.16		4.97617	-7168.28
9.24088	281.63		9.4626	-2562.78		5.66392	-2939.89		3.0407	-3143.61		3.17831	-3227.91		2.29795	-3248.2														5.3846	-6716.62		6.46554	-7044.59		4.25203	-7105.14		6.99363	-7095.35		5.01061	-7110.02		5.02417	-7128.46		7.14996	-7167.5
8.06304	281.723		9.72949	-2562.61		7.53978	-2939.88		2.90997	-3143.59		2.95265	-3227.85		2.53721	-3248.14														4.65309	-6716.38		5.0694	-7044.48		4.37569	-7104.98		5.0875	-7094.94		7.01126	-7108.73		5.32125	-7127.99		4.41894	-7167.29
15.3771	294.957		8.08356	-2562.55		6.05155	-2939.39		3.95098	-3143.59		2.10277	-3227.82		3.23992	-3248.09														5.05635	-6714.78		4.68782	-7044.3		4.68349	-7104.61		7.547	-7094.92		6.65469	-7108.55		5.61869	-7127.91		4.47872	-7165.94
17.6791	296.917		6.84233	-2562.43		6.02255	-2939.29		3.24577	-3143.3		2.77996	-3227.77		2.08444	-3247.85														4.84689	-6713.61		6.33865	-7043.94		5.24633	-7103.57		6.14247	-7094.83		5.31214	-7108.51		5.78303	-7127.87		7.3797	-7165.84
11.005	307.553		10.4382	-2561.26		5.62201	-2938.54		4.86587	-3143.09		2.94969	-3227.56		2.80999	-3247.7														3.98433	-6712.9		4.11655	-7043.78		4.80064	-7103.22		6.01121	-7094.75		6.2727	-7108.5		5.37616	-7127.82		6.97184	-7165.79
11.1242	321.515		7.10367	-2561.07		5.48359	-2938.53		3.8497	-3143.08		2.28385	-3227.54		2.48196	-3247.63														4.42	-6712.74		4.90424	-7042.78		6.64813	-7103.19		6.60579	-7094.62		4.80196	-7108.39		6.04857	-7127.64		4.5496	-7165.69
9.82213	322.881		9.46275	-2560.84		5.40986	-2938.36		3.41798	-3142.95		3.72367	-3227.17		2.16098	-3247.57														4.55586	-6712.27		5.62165	-7042.63		5.92315	-7103.15		6.20049	-7094.61		7.98204	-7108.18		7.25976	-7127.45		6.72379	-7165.35
9.1882	326.696		7.5394	-2560.47		6.08459	-2938.28		3.30599	-3142.56		2.91317	-3227.16		1.23428	-3247.53														4.30919	-6709.93		5.46522	-7042.11		4.18754	-7103.1		5.64518	-7094.6		6.78694	-7107.81		9.42501	-7126.9		7.04385	-7165.25
8.9815	328.94		6.57319	-2560.46		5.35273	-2938.26		4.15211	-3142.5		3.02008	-3227.01		2.84085	-3247.47														5.09379	-6709.6		5.09186	-7041.24		5.55314	-7102.27		4.38247	-7094.56		5.13946	-7107.26		5.872	-7126.77		5.39693	-7165.24
16.8005	329.79		9.37732	-2560.35		6.07822	-2937.94		3.12795	-3142.17		2.04289	-3226.8		2.49634	-3247.46														4.15579	-6709.45		4.97572	-7040.66		4.45298	-7101.93		4.60006	-7094.41		7.86276	-7107.23		6.62462	-7126.4		4.88713	-7164.87
8.88958	330.206		6.03048	-2560.23		5.67393	-2937.84		3.5171	-3142		3.40878	-3226.76		1.6728	-3247.36														4.21688	-6709.31		7.95226	-7040.41		4.31578	-7101.38		5.37668	-7093.51		5.93313	-7107.14		6.61685	-7125.93		5.70575	-7164.53
8.51553	338.463		5.7616	-2560.09		5.50387	-2937.56		3.11311	-3141.92		2.90145	-3226.75		3.16594	-3247.25														5.43275	-6706.44		5.47682	-7040.27		4.37585	-7100.73		6.87554	-7093.51		8.87951	-7106.61		7.58447	-7125.84		5.79204	-7163.87
7.21869	340.38		7.22531	-2559.75		6.06911	-2937.23		3.04328	-3141.89		2.25407	-3226.65		2.22125	-3247.11														6.09401	-6705.85		4.26446	-7040.12		4.53054	-7099.69		6.78985	-7092.99		4.31585	-7106.42		7.8528	-7125.66		6.28838	-7163.65
17.2928	340.897		7.92306	-2558.91		6.65034	-2937.12		2.74425	-3141.72		2.0184	-3226.39		2.57083	-3246.98														4.28719	-6705.46		4.39006	-7040.01		6.28215	-7099.37		5.99319	-7092.73		5.05155	-7105.53		7.08677	-7125.66		4.98957	-7163.44
13.4207	363.188		5.49712	-2558.7		5.19257	-2936.8		4.06789	-3141.55		2.17559	-3225.32		1.79439	-3246.91														5.45476	-6703.4		5.21826	-7039.83		5.56051	-7099.33		7.47603	-7092.58		7.88503	-7105.48		8.55119	-7125.62		6.13058	-7163.07
9.27022	364.126		9.66276	-2557.49		6.24807	-2935.31		3.48142	-3141.52		3.05886	-3224.5		2.66769	-3246.79														6.91167	-6703.06		5.35739	-7039.5		4.42624	-7098.35		7.30623	-7092.21		5.79924	-7105.3		7.23279	-7125.19		6.54793	-7162.22
8.59914	370.922		9.76292	-2557.1		6.01171	-2935.27		3.17416	-3141.45		2.29638	-3224.06		2.24497	-3246.76														3.8432	-6702.38		5.58847	-7039.44		4.18415	-7097.47		5.66104	-7092.08		7.15246	-7104.39		4.77368	-7124.92		6.84728	-7162.12
8.87029	372.508		7.59569	-2556.38		6.13157	-2935.07		3.52415	-3141.18		3.93182	-3223.96		2.30574	-3246.76														5.72588	-6701.47		4.65577	-7038.84		5.27495	-7097		4.07506	-7091.75		6.78616	-7103.7		7.5242	-7124.91		5.54486	-7161.91
16.8716	376.348		8.16015	-2555.73		5.4916	-2934.95		2.88019	-3141.12		1.69604	-3223.87		2.52156	-3246.52														5.71693	-6700.12		4.84199	-7038.81		4.99294	-7096.86		4.19	-7091.75		3.60996	-7103.7		5.98496	-7124.55		6.88788	-7161.81
16.6221	376.75		7.78836	-2554.89		5.37579	-2934.89		2.89651	-3140.73		2.3184	-3223.14		2.37301	-3246.4														5.73676	-6698.9		4.51193	-7038.58		4.33547	-7096.85		5.17658	-7090.62		6.00016	-7103.68		6.03305	-7123.88		4.19068	-7161.12
8.67313	382.171		6.28078	-2554.53		6.66359	-2934.76		3.09806	-3140.73		3.18113	-3222.91		2.58389	-3246.33														4.59937	-6697.99		3.74459	-7038.46		8.21786	-7096.44		4.14786	-7090.61		4.80191	-7103.34		7.4687	-7123.82		4.36942	-7161.09
13.5999	397.348		7.48355	-2553.02		6.94952	-2934.65		3.13303	-3140.67		2.48236	-3222.74		2.08155	-3246.09														5.90036	-6697.78		5.66588	-7038.42		4.6628	-7096.16		5.5184	-7089.77		7.23317	-7103.15		5.62665	-7123.41		5.49279	-7160.68
10.545	399.119		11.4028	-2552.31		11.3531	-2933.97		2.90082	-3140.65		2.95442	-3222.74		3.58865	-3245.81														4.51927	-6697.32		6.358	-7038.2		5.17759	-7095.63		8.38509	-7089.67		6.0946	-7102.42		6.03779	-7123.06		6.16319	-7160.61
17.174	399.963		8.08768	-2552.07		5.78446	-2932.99		3.60154	-3139.56		1.89934	-3222.69		1.77946	-3245.75														4.81168	-6696.78		6.21045	-7037.33		4.69115	-7095.45		5.76508	-7089.2		7.39927	-7101.27		6.87668	-7122.59		5.73017	-7159.79
8.54569	409.291		7.66056	-2551.9		7.7414	-2932.16		3.17916	-3139.56		2.76494	-3222.58		2.35815	-3245.7														5.1136	-6693.07		4.23413	-7036.95		5.51649	-7095.3		6.93529	-7088.81		5.08472	-7101.04		4.70929	-7122.58		6.45673	-7159.44
10.9718	409.844		7.69051	-2551.79		5.90166	-2931.66		2.88472	-3139.42		2.27078	-3222.49		2.87413	-3245.56														4.37243	-6690.61		5.64972	-7036.66		4.42009	-7095.01		4.32537	-7088.78		6.79304	-7100.93		5.98414	-7122.43		8.2066	-7159.41
8.52323	416.782		5.52542	-2551.79		5.84048	-2931.53		2.60183	-3139.34		2.89681	-3222.27		3.4346	-3245.56														5.36612	-6689.42		6.35933	-7036.65		5.68553	-7094.86		7.42799	-7086.56		6.62582	-7100.62		7.57763	-7122.36		7.95995	-7158.39
16.1114	420.656		9.75253	-2551.65		5.93777	-2930.75		2.94624	-3139.32		2.16299	-3222.2		1.87094	-3245.49														4.47843	-6688.66		3.9945	-7036.37		7.44078	-7094.77		7.14735	-7086.55		5.10072	-7100.28		6.02979	-7122.19		6.31531	-7158.34
10.7848	422.232		8.05043	-2550.97		5.16702	-2930.6		3.12731	-3139.2		2.7401	-3222.2		3.20633	-3245.44														4.95403	-6687.05		4.45387	-7036.25		4.57766	-7094.4		7.70346	-7086.25		6.46929	-7100.27		8.09889	-7122.01		4.93534	-7158.32
8.40194	438.491		7.65803	-2550.13		5.91502	-2930.57		3.31281	-3139.06		2.27474	-3222.17		3.35154	-3244.88														6.3244	-6686.92		4.88418	-7036.19		5.03772	-7094.37		6.14821	-7086.24		7.67671	-7098.59		6.91251	-7121.76		7.06824	-7158.31
11.9197	441.211		7.47237	-2550.12		5.80753	-2929.68		2.50225	-3138.95		3.06958	-3222.09		2.75925	-3244.85														4.32809	-6686.01		5.00613	-7035.86		4.14253	-7093.88		6.61759	-7085.35		4.68994	-7098.28		6.10861	-7121.08		6.41437	-7158.03
7.9085	443.825		8.78576	-2549.41		5.69236	-2929.55		3.44655	-3138.86		2.31223	-3222.05		2.4335	-3244.75														5.4162	-6686.01		4.97195	-7035.64		5.65319	-7093.87		5.05714	-7084.88		7.89832	-7098.24		8.52497	-7120.74		5.57627	-7157.98
12.6401	445.243		7.66009	-2549.15		5.85285	-2928.67		3.09157	-3138.57		2.48492	-3221.95		1.94282	-3244.14														5.65634	-6684.56		5.51863	-7034.8		3.60668	-7093.26		5.43231	-7084.71		4.69506	-7098.15		7.70966	-7120.67		7.19148	-7157.4
10.9881	445.999		7.34241	-2548.94		5.77259	-2928.28		3.70385	-3138.3		3.95709	-3221.85		2.23977	-3243.97														4.56175	-6683.59		6.01797	-7034.72		6.32107	-7093.06		7.08154	-7084.56		5.58681	-7097.67		6.48369	-7120.27		6.39011	-7156.82
13.1974	448.295		5.30051	-2548.91		5.51146	-2928.28		3.34063	-3138.16		2.95316	-3221.2		2.40925	-3243.9														4.46103	-6683.13		5.84378	-7034.52		3.86457	-7093.05		8.64699	-7082.68		5.58995	-7097.39		5.71138	-7120.23		4.57677	-7156.7
13.0939	448.77		8.19876	-2548.73		5.24764	-2928.02		4.3607	-3137.76		3.17124	-3221.1		2.8835	-3242.81														5.41712	-6682.33		4.97161	-7034.45		4.64591	-7092.71		6.16448	-7082.32		6.56615	-7096.84		4.82418	-7119.99		6.62564	-7156.54
10.5002	459.073		8.24676	-2548.19		3.32327	-2927.97		3.51299	-3137.65		2.9772	-3221.03		1.75687	-3242.73														3.79734	-6682.27		4.95496	-7034.31		5.18672	-7092.54		7.2036	-7081.27		8.52784	-7096.53		7.71907	-7119.98		7.37469	-7156.44
10.7725	462.633		7.98121	-2547.32		6.00316	-2927.64		2.83327	-3137.56		2.36993	-3220.31		2.53127	-3242.43														4.45392	-6681.77		4.96243	-7034.09		4.72925	-7090.95		5.6255	-7081.27		6.3761	-7096.19		5.98798	-7119.65		5.77125	-7156.03
17.2802	467.234		7.17513	-2546.91		5.9311	-2927.37		2.87481	-3137.3		2.57495	-3220.24		2.30795	-3242.31														4.65244	-6680.25		4.93487	-7034.07		4.89514	-7090.67		6.76382	-7081.18		7.55428	-7096.02		6.49816	-7119.64		6.51354	-7155.98
10.1938	480.135		6.31124	-2546.22		7.39463	-2927.35		3.0531	-3137.14		2.19805	-3219.71		3.31149	-3242.15														5.04864	-6679.46		4.59008	-7033.14		4.31202	-7090.19		7.02691	-7081.12		4.05655	-7095.9		7.74294	-7119.28		6.83194	-7155.59
11.5888	487.225		8.13462	-2546.01		6.05099	-2927.07		2.48618	-3137.13		2.40689	-3219.46		3.16045	-3242.04														5.10607	-6678.7		5.23275	-7032.51		6.71472	-7089.88		7.24352	-7080.37		6.50015	-7095.8		5.35077	-7119.18		4.87024	-7154.95
6.94408	497.635		9.33874	-2545.13		5.64605	-2926.67		2.29238	-3137.12		2.2233	-3219.25		1.76532	-3242														6.11028	-6678.54		6.07324	-7032.45		3.87825	-7089.86		4.28011	-7080.18		6.75936	-7095.64		6.90169	-7119.07		7.10547	-7154.35
7.47921	508.003		9.40962	-2544.96		6.94243	-2926.24		3.03411	-3136.95		2.63184	-3218.67		2.16461	-3241.93														6.554	-6677.82		5.2779	-7032.36		4.66765	-7089.48		5.26291	-7079.28		5.54778	-7095.39		7.83503	-7118.92		6.8366	-7153.69
16.1019	513.734		8.33922	-2544.77		11.4071	-2925.82		3.94444	-3136.91		3.1303	-3218.52		1.97501	-3241.92														4.88424	-6676.63		4.58449	-7032.26		5.12237	-7088.48		6.11169	-7078.4		5.71722	-7095.24		7.00398	-7118.53		5.86167	-7153.02
13.5653	516.234		7.90021	-2543.19		5.92034	-2925.38		3.27769	-3136.81		3.04097	-3218.43		2.38869	-3241.8														7.26958	-6676.29		4.33232	-7031.94		4.46981	-7088.46		5.9787	-7078.31		6.5397	-7094.59		5.47878	-7118.11		5.31287	-7152.32
10.6163	526.3		5.59329	-2542.46		7.81852	-2925.19		3.42711	-3136.63		2.21152	-3218.41		2.24799	-3241.58														5.32554	-6675.82		5.22199	-7031.66		6.51009	-7088.35		5.96972	-7077.97		7.4875	-7094.48		6.28052	-7117.48		6.87314	-7152.2
10.135	528.854		5.61171	-2541.98		7.42729	-2924.96		2.88479	-3136.55		3.5062	-3217.97		2.05936	-3241.46														3.86665	-6674.77		4.965	-7031.54		4.84643	-7088.34		4.89866	-7077.16		6.3208	-7094.42		5.51351	-7117.13		4.48875	-7151.77
14.4462	529.792		9.52866	-2541.42		5.67238	-2924.95		3.32844	-3136.55		2.9352	-3217.96		2.739	-3241.45														5.19089	-6672.54		5.5968	-7031.29		5.92429	-7088.28		6.26631	-7076.77		6.26494	-7094.38		5.42471	-7116.9		4.89274	-7151.41
10.1153	542.377		7.68267	-2540.06		5.35489	-2924.21		3.23004	-3136.5		2.82434	-3217.49		2.29097	-3241.34														5.09711	-6669.82		4.61067	-7030.29		4.87955	-7088.01		5.15275	-7076.38		4.67175	-7094.03		5.40927	-7116.85		5.08026	-7150.7
13.6928	544.533		9.73988	-2539.48		5.81422	-2923.98		2.70082	-3136.39		3.12788	-3216.8		1.85678	-3241.31														4.62363	-6669.3		4.55512	-7029.29		4.39126	-7087.84		5.37966	-7075.65		5.52969	-7093.45		6.04181	-7116.62		6.6187	-7150.06
13.3245	545.498		11.3737	-2538.92		11.1484	-2923.44		3.06354	-3136.29		2.01818	-3216.39		2.31106	-3241.24														4.57954	-6668.1		4.80045	-7029.19		6.36782	-7087.65		8.33649	-7075.58		5.11026	-7093.42		8.12806	-7116.4		4.78287	-7149.86
16.496	547.779		9.89149	-2538.82		5.66856	-2923.29		2.9917	-3136.13		2.43567	-3216.3		1.73743	-3241.06														5.04274	-6666.66		4.76338	-7029		5.27759	-7087.51		5.02043	-7075.53		6.92553	-7093.21		7.43392	-7116.35		6.89708	-7149.08
14.6836	575.45		7.43433	-2538.13		7.73011	-2923.26		2.9425	-3136.09		2.59453	-3216.23		2.19545	-3241.05														4.66585	-6666.45		4.83267	-7028.75		5.16989	-7087.37		5.15803	-7075.12		4.57475	-7093.21		5.06322	-7115.97		7.18797	-7149.06
10.2326	576.387		7.33407	-2536.68		3.88646	-2922.9		3.43072	-3135.78		2.25424	-3216.06		1.79068	-3240.93														5.84493	-6665.76		4.12188	-7028.73		5.71185	-7086.69		7.04249	-7074.46		7.07596	-7093.18		6.19697	-7115.77		4.52908	-7148.87
7.67713	590.49		6.32811	-2536.32		5.89461	-2922.32		3.87449	-3135.44		3.20879	-3215.94		1.82539	-3240.75														4.47045	-6664.92		4.70873	-7028.49		7.44791	-7086.39		6.0747	-7072.22		7.16395	-7092.76		5.17075	-7115.32		7.51403	-7148.46
8.73676	602.476		5.93303	-2535.41		7.40868	-2922.32		2.9776	-3135.12		1.943	-3215.82		2.30372	-3240.72														4.55804	-6664.81		4.38328	-7028.29		7.1911	-7084.26		7.35422	-7072		7.33575	-7092.2		7.21713	-7114.79		6.3062	-7148.39
9.03935	604.905		8.24443	-2535.1		6.03727	-2922.16		2.91362	-3134.92		3.08191	-3215.66		3.07667	-3240.68														4.83162	-6664.13		5.01324	-7028.1		4.79139	-7083.78		5.90219	-7071.47		5.52999	-7092.08		5.16158	-7114.26		6.6594	-7147.83
9.70367	611.841		7.52104	-2534.85		5.7466	-2922.15		3.82599	-3134.82		2.21122	-3215.34		2.79031	-3240.68														5.12443	-6664.06		4.50182	-7027.79		7.8824	-7083.34		5.66903	-7070.83		3.71672	-7091.6		8.2049	-7114.16		6.31338	-7147.46
15.9432	635.906		8.26954	-2534.48		5.64636	-2921.99		2.73792	-3134.62		3.14906	-3215.29		2.75221	-3240.48														4.45419	-6663.74		5.72552	-7026.86		5.44865	-7083.24		5.83457	-7070.52		6.50383	-7091.41		8.29066	-7113.94		6.89236	-7147.42
10.8148	641.475		8.52874	-2534.43		7.0462	-2921.95		3.35688	-3134.02		2.89164	-3215.16		1.16239	-3240.18														4.60052	-6663.3		5.61629	-7026.81		3.70899	-7083.21		4.98297	-7070.31		8.00268	-7091.23		6.03534	-7113.92		5.32661	-7147.36
13.1932	641.675		9.50941	-2534.24		6.9697	-2921.9		2.85799	-3133.43		3.06709	-3215.07		2.31154	-3240.14														4.48316	-6660.02		4.07867	-7026.59		7.78017	-7082.79		4.7948	-7069.88		5.57486	-7091.19		5.82494	-7113.89		4.00271	-7146.9
10.5847	663.583		8.72106	-2533.34		4.88455	-2920.02		3.22571	-3133.32		1.98718	-3215.06		2.07268	-3240.08														4.56879	-6659.74		5.30918	-7026.56		5.08605	-7082.21		6.18497	-7069.82		6.36711	-7091.01		4.73784	-7113.6		5.16464	-7146.48
10.9552	675.703		6.58897	-2531.73		6.05797	-2919.01		2.70478	-3133.23		1.79642	-3215.03		2.42909	-3240.07														4.18283	-6659.65		5.33376	-7025.77		5.42838	-7081.85		4.26328	-7069.72		5.63966	-7090.8		7.46432	-7113.37		4.5877	-7146.27
17.5313	680.3		9.76387	-2531.45		5.79236	-2918.75		3.06472	-3133.15		2.80266	-3214.91		2.99289	-3240.06														4.87476	-6659.6		4.37216	-7025.57		5.04061	-7080.61		5.75835	-7069.66		6.76654	-7090.76		7.23356	-7113.04		7.69201	-7145.51
16.2297	687.291		5.30892	-2529.96		5.81926	-2918.64		3.29404	-3133.12		2.65424	-3214.65		3.44997	-3239.65														5.24028	-6659.28		7.42592	-7025.16		5.06044	-7080.25		4.58363	-7069.63		7.75908	-7090.14		7.12269	-7112.94		6.48955	-7145.37
8.77198	694.804		7.99364	-2528.79		6.20603	-2918.53		3.31084	-3133.11		3.53795	-3214.4		3.15633	-3239.62														4.71755	-6658.07		4.29369	-7024.13		3.92945	-7080		5.28189	-7069.49		5.74554	-7089.49		7.19242	-7112.78		4.52772	-7143.97
8.47083	695.927		8.62877	-2528.66		6.06597	-2917.63		3.20229	-3133.1		2.09713	-3214.35		1.88765	-3239.56														4.97014	-6657.6		4.10211	-7024.08		6.40031	-7078.86		7.37563	-7068.92		7.611	-7089.2		8.22358	-7112.52		6.62853	-7143.25
9.08247	702.388		7.21072	-2528.65		6.66273	-2917.4		3.56712	-3132.9		3.25067	-3213.62		3.26206	-3239.28														4.89483	-6657.39		4.91929	-7023.71		6.87064	-7078.69		7.42721	-7068.67		4.76112	-7088.59		7.99432	-7112.1		6.4071	-7142.75
10.0893	705.504		9.49633	-2526.71		7.05853	-2917.31		3.08503	-3132.45		2.27918	-3213.5		2.22447	-3239.01														7.16176	-6657.28		6.82892	-7023.62		4.43112	-7077.06		8.35776	-7068.42		5.50393	-7088.44		5.05251	-7112.02		5.96433	-7142.57
13.9309	709.271		8.63025	-2525.04		5.93898	-2917.21		3.31361	-3131.74		2.53279	-3213.22		1.91253	-3238.99														5.08637	-6656.02		5.34061	-7023.54		6.63177	-7076.59		6.67553	-7067.67		7.01279	-7088.27		5.36743	-7111.59		5.75924	-7142.53
7.18554	725.243		8.64779	-2524.68		11.3599	-2917.05		2.7999	-3131.67		2.23266	-3212.89		2.42634	-3238.72														6.3537	-6654.5		4.97924	-7023.48		5.74138	-7076.52		6.09344	-7067.6		5.87906	-7088.13		5.45351	-7111.04		6.67081	-7141.97
7.343	730.141		7.55161	-2524.24		5.91284	-2917.03		3.3255	-3131.42		2.50423	-3211.97		1.71169	-3238.7														6.5586	-6653.5		6.00064	-7023.2		5.50949	-7076.48		6.74255	-7067.38		5.22227	-7088.03		6.93004	-7110.86		4.97491	-7141.76
12.7905	732.683		7.37457	-2523.51		5.97209	-2916.55		3.09718	-3130.87		1.92519	-3211.89		3.69838	-3238.61														4.89244	-6653.22		4.30796	-7022.96		4.26332	-7076.44		6.52394	-7066.78		6.72213	-7087.54		5.0922	-7110.62		5.29144	-7141.71
12.1792	757.374		6.46544	-2522.88		6.02204	-2915.45		2.53063	-3130.84		1.84929	-3211.86		2.43411	-3238.42														5.22864	-6652.68		3.83861	-7021.13		4.13686	-7076.39		7.63554	-7066.49		6.70111	-7086.88		5.43501	-7110.32		6.78127	-7141.35
8.34634	759.063		8.68003	-2522.43		6.0718	-2915.13		3.0846	-3130.26		2.58131	-3210.93		2.97918	-3238.41														3.90166	-6649.73		5.3586	-7020.61		4.43938	-7075.33		5.13488	-7066.39		7.28653	-7086.58		6.73803	-7109.38		4.6133	-7141.14
15.0537	775.753		7.35982	-2522.27		6.25393	-2915.09		3.76889	-3129.93		2.12849	-3210.81		1.99132	-3238.39														4.68539	-6646.67		5.59784	-7020.51		4.57738	-7075.1		6.49359	-7065.61		9.40761	-7086.4		5.59965	-7108.81		5.82155	-7140.71
7.16466	779.448		10.3861	-2522.11		5.98224	-2915.04		3.34156	-3129.83		2.43039	-3210.16		2.51836	-3237.88														4.71422	-6645.45		5.55991	-7019.73		4.91373	-7074.86		5.87617	-7065.18		6.90888	-7086.32		6.21693	-7108.57		5.33094	-7140.47
11.8745	784.175		7.29151	-2522.08		5.77296	-2914.47		3.14877	-3129.76		2.2345	-3210.07		1.69991	-3237.4														5.06772	-6645.17		6.47294	-7019.65		6.54416	-7074.48		5.50206	-7064.41		3.87275	-7086.21		5.51157	-7108.4		6.95758	-7140.43
7.24855	792.797		8.55389	-2520.5		6.37254	-2914.28		3.13895	-3129.54		2.54454	-3210		3.11418	-3237.2														4.62493	-6640.14		5.42557	-7018.95		5.49852	-7074.11		5.28371	-7063.69		6.86065	-7085.98		6.1061	-7108.24		6.63276	-7140.4
8.59259	800.11		7.64748	-2519.41		11.3181	-2914.22		2.6054	-3129.43		2.27483	-3209.44		1.97792	-3236.99														5.43704	-6638.13		5.71567	-7018.74		5.5964	-7073.53		5.83623	-7063.59		5.53731	-7085.56		5.0226	-7108.02		6.32344	-7138.64
8.81571	800.193		4.85469	-2519.08		6.01691	-2913.89		2.91625	-3128.91		3.20996	-3209.28		2.00278	-3236.6														5.06967	-6637.21		5.01143	-7018.32		5.14285	-7073.51		4.45153	-7062.98		5.69593	-7085.31		7.48851	-7106.95		6.36623	-7138.46
8.45422	804.46		8.28257	-2518.72		5.81904	-2913.3		3.46538	-3128.69		2.95929	-3209.1		1.52365	-3235.92														5.08768	-6636.61		4.3121	-7017.52		5.86262	-7073.45		7.83095	-7062.82		8.8488	-7084.17		5.63467	-7106.63		6.10314	-7138.38
10.9062	808.014		7.48988	-2518.12		11.4045	-2913.26		3.28342	-3128.66		2.64357	-3209.1		2.40031	-3235.8														4.50426	-6635.78		6.07237	-7017.27		4.32806	-7073		6.86055	-7062.8		4.51158	-7084.03		5.54195	-7106.21		6.19057	-7137.79
10.1938	808.035		8.25996	-2517.87		5.13187	-2912.77		2.76707	-3128.11		1.99435	-3208.49		3.02647	-3235.75														4.37771	-6635.67		4.76418	-7016.86		6.07662	-7072.86		3.97428	-7062.54		7.1118	-7083.56		7.48028	-7105.66		6.68501	-7137.26
10.8081	809.804		8.21261	-2517.51		5.92735	-2911.97		3.85736	-3127.89		2.83326	-3208.48		1.6159	-3235.61														5.15432	-6635.3		4.81947	-7016.59		4.22602	-7072.84		6.5945	-7062.33		6.88398	-7082.63		5.82436	-7105.47		5.53613	-7136.93
8.11837	833.91		6.36205	-2517.28		5.25976	-2911.69		2.81803	-3127.82		2.49561	-3208.46		2.60958	-3235.59														7.21082	-6633.07		5.05504	-7016.4		6.66958	-7072.82		5.6094	-7061.86		4.12228	-7082.49		7.47061	-7105.43		4.8094	-7136.41
13.4675	836.316		9.68455	-2517.22		6.04136	-2911.42		3.69258	-3127.25		2.83293	-3208.29		2.05988	-3235.27														4.81775	-6631.39		4.29187	-7015.69		4.57071	-7072.64		5.74987	-7061.72		5.7109	-7082.4		5.91495	-7105.39		5.21259	-7135.72
8.70767	866.039		4.81586	-2516.91		6.07975	-2910.69		2.83563	-3126.8		1.84753	-3208.19		1.48876	-3235.25														5.79462	-6631.01		4.57367	-7014.55		4.69921	-7072.59		7.00457	-7061.34		6.8631	-7082.33		5.01073	-7104.53		6.61069	-7135.09
15.9726	882.813		9.50724	-2516.41		5.1035	-2910.5		3.23427	-3126.29		2.98428	-3208.19		1.98656	-3234.87														5.29608	-6628.5		5.77678	-7013.34		5.45257	-7072.47		6.86215	-7061.26		6.0924	-7082.04		7.80705	-7103.56		6.07591	-7134.81
14.9997	910.984		6.72073	-2515.78		5.61303	-2910.24		2.83261	-3125.65		2.99656	-3208.18		3.07754	-3234.84														4.25781	-6627.29		4.62939	-7013.3		6.67793	-7072.46		5.54005	-7060.8		5.70259	-7081.32		6.26936	-7103.09		7.51104	-7134.8
9.71462	919.429		7.71243	-2514.79		5.8135	-2909.93		3.28452	-3125.4		3.00961	-3208.11		1.79421	-3234.82														6.1659	-6627.14		4.52115	-7012.96		4.3957	-7070.93		8.15211	-7060.28		6.52507	-7081.1		5.28245	-7102.31		6.37704	-7134.6
8.02598	934.94		4.93368	-2514.06		6.24328	-2909.4		3.68059	-3125.19		2.30249	-3208.04		2.29569	-3234.74														5.17593	-6625.91		5.50561	-7012.94		5.07194	-7070.63		4.08035	-7060.09		6.00149	-7081.04		9.24149	-7102.03		4.27596	-7134.55
17.138	937.812		9.6526	-2513.24		6.13876	-2908.63		2.96249	-3125.12		2.21404	-3207.68		3.0779	-3234.58														5.11668	-6625.67		4.00624	-7012.94		6.22603	-7069.29		5.49904	-7059.98		6.92951	-7080.84		5.99494	-7101.97		6.55314	-7134.41
9.44534	940.874		4.81441	-2512.95		7.24283	-2908.47		2.86376	-3125.03		2.20443	-3207.46		2.53408	-3234.3														7.53915	-6625.19		4.49453	-7012.65		6.90823	-7069.08		7.90976	-7059.66		7.33553	-7080.81		6.7984	-7101.05		6.46038	-7133.97
7.54301	953.444		9.59477	-2512.14		5.52822	-2907.67		5.1356	-3124.86		2.16479	-3207.26		2.15788	-3234.17														6.0298	-6624.29		5.31881	-7012.05		4.94264	-7068.89		3.71166	-7059.08		5.30378	-7080.74		5.3478	-7100.89		7.52328	-7133.27
10.627	968.791		7.38476	-2511.51		5.9407	-2907.51		3.23951	-3124.69		1.89105	-3206.97		2.04116	-3234.11														4.46621	-6622.46		3.90874	-7011.98		3.8438	-7067.74		5.83011	-7058.76		7.31375	-7080.68		5.34098	-7100.83		4.60704	-7132.99
8.52996	969.286		7.2527	-2511.47		5.83988	-2907.44		2.63894	-3124.67		2.12954	-3206.56		3.57384	-3233.75														5.98295	-6622.17		4.60496	-7011.81		4.34698	-7066.98		5.30276	-7058.17		6.89291	-7080.34		7.96993	-7099.99		6.2505	-7132.75
17.2638	974.404		8.13024	-2511.28		5.24708	-2907.11		3.18446	-3124.41		2.05146	-3206.37		1.82121	-3233.73														5.70919	-6621.2		5.26209	-7011.32		6.43213	-7065.56		6.50985	-7057.41		6.7002	-7080		7.00071	-7099.3		6.80248	-7132.65
6.21734	995.568		8.90845	-2511.17		5.4526	-2906.51		4.33534	-3124.34		1.97171	-3205.93		1.89995	-3233.67														4.61556	-6620.89		4.92123	-7011		4.42599	-7065.44		7.28086	-7057.29		5.64486	-7079.8		6.87793	-7098.88		4.73655	-7131.89
19.7999	1008.16		8.54102	-2510.24		6.01872	-2906.36		4.20895	-3123.74		1.89483	-3205.55		2.102	-3233.63														5.69021	-6619.54		5.0042	-7010.57		5.49361	-7064.85		6.51866	-7056.86		5.17449	-7079.57		7.32167	-7098.61		6.01968	-7131.55
10.2083	1009.82		7.33041	-2509.22		5.35822	-2906.21		6.75062	-3123.48		2.1214	-3205.13		2.20762	-3233.58														4.94374	-6619.19		5.34992	-7009.94		5.15149	-7063.87		5.58269	-7056.61		6.3348	-7079.27		4.9087	-7096.77		6.83753	-7131.12
12.0076	1015.61		8.26476	-2508.58		6.01253	-2906.1		5.01566	-3123.46		2.19459	-3204.37		2.76006	-3233.58														5.19176	-6618.04		4.64931	-7009.59		4.95087	-7063.74		5.51644	-7056.17		8.65247	-7078.96		5.56123	-7096.76		6.99342	-7130.88
10.0255	1025.27		8.66059	-2507.86		6.45616	-2906		2.27022	-3123.46		2.12122	-3204.26		3.30657	-3233.39														4.56174	-6615.99		5.16533	-7009.57		4.10051	-7062.77		4.95247	-7055.5		4.98684	-7078.75		6.34687	-7096.62		6.22857	-7130.29
15.0998	1029.66		7.68706	-2507.3		7.54671	-2905.95		3.19897	-3123.16		2.38209	-3203.85		1.92334	-3233.26														4.82548	-6615.12		5.34962	-7009.46		5.00157	-7062.73		6.11444	-7055.27		4.93182	-7077.94		8.32786	-7096.6		7.57423	-7130.29
11.9508	1040.82		6.44369	-2506.54		5.63203	-2905.95		2.93742	-3123.06		3.59844	-3203.51		1.97389	-3232.99														5.29716	-6613.78		5.41634	-7008.31		4.10563	-7062.69		6.96552	-7055.18		6.83154	-7076.82		6.9481	-7096.31		6.693	-7130.18
12.9193	1069.03		9.65091	-2506.12		5.77041	-2905.26		3.50845	-3122.84		1.88448	-3203.47		2.56364	-3232.91														7.83153	-6613.01		5.20518	-7008.27		4.54979	-7061.23		4.7	-7054.84		7.22158	-7076.61		7.17691	-7096.02		6.27052	-7130.09
12.3813	1076.08		9.31989	-2506.11		11.4261	-2905.13		3.29805	-3122.81		2.79622	-3203.31		2.17027	-3232.82														4.42498	-6612.6		5.43804	-7008.18		8.17958	-7060.23		6.69589	-7053.97		6.92407	-7076.12		6.77133	-7095.84		5.31295	-7128.97
10.3195	1076.17		7.86471	-2505.97		5.64311	-2905.07		3.61154	-3122.77		2.44379	-3203.23		3.47837	-3232.74														5.67207	-6610.87		5.14172	-7007.78		4.38823	-7059.8		5.23093	-7053.07		6.57243	-7075.76		7.02534	-7095.14		6.8241	-7128.28
10.8466	1097.51		6.27869	-2505.33		6.21228	-2905.06		2.8851	-3122.48		3.7616	-3203.22		2.70537	-3232.68														4.15225	-6608.85		5.39576	-7007.38		3.73213	-7059.5		5.44381	-7053.03		5.67699	-7075.5		6.49148	-7095.1		7.31144	-7127.97
13.3081	1107.02		7.67357	-2502.4		10.9561	-2904.67		4.97321	-3121.93		2.65408	-3203.18		1.96054	-3232.66														7.97977	-6608.35		4.98566	-7006.55		4.81805	-7059.28		5.67298	-7052.82		5.77975	-7075.47		7.67096	-7095.07		7.54634	-7127.11
11.3222	1113.81		9.60321	-2502.08		6.47067	-2904.55		3.00651	-3121.4		2.98393	-3202.67		2.18516	-3232.48														4.08079	-6607.62		5.25669	-7006.44		5.38138	-7058.4		8.37833	-7052.57		5.22188	-7075.19		7.86042	-7094.17		4.21793	-7126.64
9.0201	1120.27		8.56484	-2500.14		6.40819	-2904.12		2.53052	-3121.4		2.42876	-3202.43		3.47197	-3231.85														6.57165	-6607.17		4.81314	-7006.15		4.77916	-7057.55		6.91348	-7052.34		6.72705	-7074.87		6.09619	-7093.9		7.19573	-7126.38
17.3237	1136.44		8.71813	-2499.89		5.81989	-2903.86		2.53523	-3121.22		2.44453	-3202.36		3.23618	-3231.66														5.46014	-6605.77		5.54969	-7005.63		4.90486	-7057.38		6.6703	-7052.32		8.76709	-7074.82		5.68259	-7093.86		6.71531	-7126.34
10.2125	1147.05		7.2072	-2499.01		6.74764	-2903.44		2.65963	-3120.98		2.15186	-3202.36		3.23918	-3230.87														4.72048	-6603.32		4.15698	-7005.14		6.21704	-7057.09		5.51195	-7051.63		5.59273	-7074.74		8.05947	-7093.66		6.38901	-7126.15
16.5819	1164.04		10.0154	-2498.21		5.57066	-2903.38		3.30969	-3120.84		3.22917	-3201.61		2.52141	-3230.34														6.24377	-6602.93		6.00484	-7005		7.1702	-7056.94		4.76399	-7050.96		6.98996	-7074.37		7.11469	-7091.99		5.80001	-7125.75
8.30401	1164.8		8.54291	-2496.8		6.01719	-2902.8		3.93793	-3120.7		2.21418	-3201.39		2.48262	-3230.24														3.82038	-6597.68		4.93097	-7004.78		4.67709	-7056.62		5.71035	-7050.88		8.23991	-7073.92		9.86062	-7091.57		4.32844	-7123.74
9.00572	1164.87		11.0321	-2496.5		11.5747	-2902.6		3.27349	-3120.53		2.03068	-3201.28		2.88902	-3229.72														4.60603	-6597.2		4.98805	-7004.05		6.13829	-7056.08		5.79267	-7050.63		7.19014	-7073.41		7.32258	-7091.29		5.61991	-7123.48
15.9325	1165.75		6.14014	-2495.94		7.44942	-2902.53		3.01343	-3120.41		2.3376	-3201.27		1.74689	-3229.47														4.5833	-6594.15		6.14112	-7003.69		7.001	-7056.07		4.82916	-7050.2		5.27982	-7072.62		6.07905	-7091.12		5.66559	-7123.36
9.45917	1167.02		8.70123	-2494.76		6.24711	-2902.47		2.99437	-3120.08		2.4544	-3200.82		1.89251	-3229.38														4.99837	-6593.49		5.70278	-7003.53		5.88744	-7055.78		6.93741	-7049.69		6.1902	-7072.13		5.35577	-7090.19		6.7647	-7123.22
[truncated: 180 more rows]

## Sheet: Fig S5
Supplementary Fig. 5. NMR secondary structure determination.
Fig S5a Cα chemical shift index			Fig S5b Order parameters
ResID	DeltaDeltaCa		ResID	S2
[truncated: 264 more rows]

## Sheet: Fig S8
Supplementary Fig. 8. Intra-subunit PREs for tertiary α7nAChR TMD+ICD structure determination.
[truncated: 148 more rows]

[truncated: 3 more sheets: Fig S10, Fig S12, Fig S14]
